# Supplementary material for: Trio and CRMP2 regulate axon branching and Semaphorin3A signaling
Source: Commun Biol. 2025 Nov 25;8:1662. doi: 10.1038/s42003-025-08988-8 (PMC12647243; doi:10.1038/s42003-025-08988-8)
Supplement: Supplementary file 3 — Supplementary Data 1 [file 42003_2025_8988_MOESM3_ESM.xlsx]

## Sheet: E21
Gene Symbol	Abundance Ratio: (E21-Trio) / (E21-IgG)	Abundance Ratio P-Value: (E21-Trio) / (E21-IgG)
Dync1h1	16.863	0.000254707	4.07579	3.59396
Dctn1	230.188	4.84057e-14	7.84667	13.3151
Map1b	2.045	0.0841076	1.0321	1.07516
Myh10	1.546	0.983657	0.62854	0.00715625
Cttnbp2	618.643	1.20681e-13	9.27296	12.9184
Cltc	1.601	0.834849	0.678973	0.078392
Atp1a3	29.6	1.50481e-06	4.88753	5.82252
Dpysl2	66.781	1.12234e-11	6.06137	10.9499
Map2	5.348	3.97403e-06	2.419	5.40077
Tubb5	4.569	0.0228668	2.19188	1.64079
Sptan1	1.46	0.885374	0.545968	0.0528731
Dpysl3	45.054	4.68033e-11	5.49358	10.3297
Atp1a2	5.922	0.000102008	2.56608	3.99136
Tubb2b	5.519	6.41615e-08	2.46441	7.19273
Tubb2a	5.749	7.3951e-08	2.52331	7.13106
Eif5b	54.386	4.16328e-11	5.76516	10.3806
Crmp1	42.398	5.81827e-10	5.40592	9.23521
Atp1a1	11.783	3.57433e-06	3.55863	5.4468
Tubb3	6.63	2.22096e-07	2.72901	6.65346
Tuba1a	4.645	0.00178262	2.21568	2.74894
Tubb4b	8.144	2.53312e-06	3.02574	5.59634
Vim	3.8	5.47435e-05	1.926	4.26167
Hspa8	4.626	1.53292e-06	2.20977	5.81448
Myo5a	2.149	0.111349	1.10367	0.953314
Sipa1l1	38.926	5.64959e-12	5.28266	11.248
Actb	5.525	0.117377	2.46597	0.930416
Actg1	4.897	0.00409454	2.2919	2.3878
Atp5f1b	8.968	6.26157e-05	3.16479	4.20332
Trio	16.526	4.81575e-06	4.04667	5.31734
Ina	1.737	0.0435739	0.796598	1.36077
Tuba4a	2.172	0.610885	1.11902	0.21404
Atp5f1a	5.129	3.48311e-08	2.35868	7.45803
Srcin1	5.471	0.000415363	2.4518	3.38157
Specc1l	29.861	5.02223e-05	4.90019	4.2991
Dpysl5	10.297	9.70965e-10	3.36415	9.0128
Hcn4	368.552	1.22061e-08	8.52572	7.91342
Stxbp1	2.018	0.0014486	1.01293	2.83905
Myo18a	25.044	0.00081178	4.64639	3.09056
Fasn	2.326	0.000129893	1.21785	3.88641
Aco2	1.111	1	0.151859	1.76378e-10
Syn1	1.655	0.0279987	0.726831	1.55286
Kif5b	32.571	5.25577e-11	5.02552	10.2794
Ncam1	0.833	0.888152	-0.263612	0.0515127
Rph3a	3.707	0.00132514	1.89025	2.87774
Macf1	3.887	0.00747347	1.95866	2.12648
Myh9	1.657	0.978661	0.728574	0.00936786
Dnm1	3.271	0.000427884	1.70973	3.36867
Rtn4	1.564	0.86562	0.645241	0.0626729
Ap2b1	4.657	0.000198869	2.2194	3.70143
Hsp90ab1	2.567	0.000588304	1.36008	3.2304
Eif2b5	1000	0.000193056	9.96578	3.71432
Ybx1	5.407	0.000688097	2.43483	3.16235
Dclk1	5.121	0.000575916	2.35643	3.23964
Hsp90aa1	1.985	0.0323613	0.989139	1.48997
Cct2	1.658	0.866895	0.729444	0.0620336
Eif2b4	667.235	1.30832e-06	9.38205	5.88328
Pabpc1	4.224	0.000393982	2.07861	3.40452
Ncl	13.457	6.76586e-08	3.75028	7.16968
Atp2a2	7.359	0.000115453	2.87951	3.93759
Hnrnpk	3.604	0.00131942	1.8496	2.87962
Sec31a	8.027	0.155747	3.00486	0.807579
Hspa5	4.085	6.92593e-05	2.03034	4.15952
Krt10	2.455	0.0227019	1.29572	1.64394
Eef1a1	3.848	0.00076517	1.94411	3.11624
Gap43	1.782	0.200709	0.833497	0.697434
Hk1	2.497	0.00165539	1.3202	2.7811
Gnao1	4.112	9.17147e-05	2.03984	4.03756
Dcx	2.864	0.0382042	1.51803	1.41789
Eif2s1	57.017	7.14269e-05	5.83332	4.14614
Gapdh	2.614	0.0255711	1.38626	1.59225
Gdi1	3.306	5.68632e-05	1.72509	4.24517
Eif2s3	30.831	1.059e-05	4.94631	4.97511
Eno1	4.339	2.85681e-05	2.11736	4.54412
Nsf	5.314	0.00421583	2.4098	2.37512
Hnrnpm	2.85	0.00105881	1.51096	2.97518
Glud1	0.916	0.97643	-0.12658	0.0103589
Ogdh	14.493		3.85728	#VALUE!
Marcks	1.083	0.990708	0.115033	0.00405415
Atp2b1	5.218	0.120918	2.3835	0.91751
Krt5	2.272	0.705281	1.18396	0.151638
Gtf2i	14.267	9.26856e-09	3.83461	8.03299
Matr3	3.556	0.00863031	1.83026	2.06397
Eif2b3	833.667	0.00438897	9.70333	2.35764
Map4	4.471	3.04232e-07	2.1606	6.51679
C3	898.272	1.06881e-12	9.81101	11.9711
Tcp1	4.984	5.37177e-05	2.3173	4.26988
Dctn2	31.392	1.46123e-05	4.97233	4.83528
Eif2s3y	71.118	0.000127155	6.15214	3.89567
Ndufs1	0.001		-9.96578	#VALUE!
Cntn1	1.114	0.695036	0.155749	0.157993
Eef2	2.971	0.000703718	1.57095	3.1526
Acat1	5.995	2.28048e-08	2.58376	7.64197
Pkm	7.009	3.79927e-06	2.80921	5.4203
Basp1	1.448	0.99244	0.534062	0.0032958
Acta1	10.035	0.00170283	3.32697	2.76883
Krt17	2.489	0.00174425	1.31557	2.75839
Camk2b	5.329	2.71214e-05	2.41386	4.56669
Nadk2	334.49	7.64861e-06	8.38582	5.11642
Ywhab	0.794	0.854616	-0.332789	0.0682292
Cct3	6.252	0.000205644	2.64432	3.68688
Uba1	3.501	0.000237522	1.80777	3.6243
Ap2a2	4.021	0.000117478	2.00755	3.93004
Dpysl4	71.799	1.98904e-10	6.16589	9.70136
Immt	2.007		1.00504	#VALUE!
Hspd1	5.016	9.7577e-08	2.32654	7.01065
Pgk1	2.082	0.392856	1.05797	0.405767
Hnrnpu	5.825	3.82981e-08	2.54226	7.41682
Aldoa	2.752	0.389435	1.46048	0.409565
Hsp90b1	2.328	0.0525198	1.21909	1.27968
Strn3	272.072	0.000187299	8.08784	3.72746
Nefm	2.074	0.00856586	1.05242	2.06723
Dync1li1	14.807	0.00010967	3.88821	3.95991
Dnm1l	1.506	0.314773	0.590722	0.502002
Oxct1	9.521	0.182276	3.25111	0.739271
Sptbn2	3.224	0.212894	1.68885	0.671836
Uqcrc2	0.001		-9.96578	#VALUE!
Eif4a2	4.264	0.0130965	2.09221	1.88285
Hnrnpa2b1	4.345	0.00162962	2.11936	2.78791
Atp2b2	5.308	0.000226033	2.40817	3.64583
Prkar2b	3.139	2.05235e-05	1.65031	4.68775
Nckap1	6.466	7.89332e-05	2.69287	4.10274
Paics	36.477	1.59196e-11	5.18892	10.7981
Stau2	6.112	2.83436e-05	2.61164	4.54755
Map6	4.922	0.00108197	2.29924	2.96579
Ddx1	5.916	1.81159e-05	2.56462	4.74194
Cct4	3.12	0.00930059	1.64155	2.03149
Klc1	7.222	1.29505e-05	2.8524	4.88771
Ap1b1	1.901	0.945565	0.926759	0.0243086
Mapt	5.111	0.000136848	2.35361	3.86376
Gdi2	8.096	0.000330012	3.01721	3.48147
Eef1a2	6.111	0.000243195	2.61141	3.61405
Dbn1	2.206	0.13301	1.14143	0.876115
Rps3	5.235	1.77178e-05	2.38819	4.75159
Hdlbp	10.377	1.75508e-06	3.37532	5.7557
Rps4x	8.043	2.62821e-05	3.00773	4.58034
Gfap	1.476	0.544224	0.561693	0.264222
Krt1	2.367	0.00632936	1.24306	2.19864
Ywhaz	1.33	0.947571	0.411426	0.0233883
Jup	1.219	0.564483	0.285698	0.248349
Trappc3	545.426	9.30725e-10	9.09124	9.03118
Atp2b4	39.657	5.95334e-09	5.3095	8.22524
Trappc4	918.717	2.13553e-09	9.84348	8.67049
Cand1	1.109	0.359879	0.149259	0.443843
Lmnb1	1.589	0.999937	0.668119	2.73379e-05
Syn2	3.956	0.0206364	1.98404	1.68537
Idh1	4.162	0.143594	2.05728	0.842865
Cnp	2.797	0.00107131	1.48388	2.97008
Slc25a4	3.147	0.0313951	1.65398	1.50314
	0.822	0.99767	-0.28279	0.00101308
Rpl4	14.53	3.00738e-11	3.86096	10.5218
Phb1	0.001		-9.96578	#VALUE!
Elp5	1000	7.34927e-11	9.96578	10.1338
Nefl	1.881	0.0668865	0.9115	1.17466
Cct5	2.05	0.222062	1.03562	0.653526
Ywhaq	2.303	0.0262322	1.20351	1.58117
Epb41l1	5.181	0.000624327	2.37323	3.20459
Pcmt1	1.56	0.105069	0.641546	0.978527
Arf2	1.522	0.0957644	0.605968	1.0188
Atp6v1b2	5.139	1.40463e-05	2.36149	4.85244
Arf4	1.662	0.179001	0.73292	0.747145
Eif2b1	368.393	0.000219667	8.5251	3.65823
Slc25a5	2.594	0.0361434	1.37518	1.44197
Ckb	1.62	0.999907	0.695994	4.03569e-05
Clasp2	2.664	0.0975109	1.41359	1.01095
Hba1	1.718	0.24066	0.78073	0.618596
Krt6a	2.567	0.008146	1.36008	2.08906
Rplp0	7.52	0.000184292	2.91073	3.73449
Rpl7	9.306	1.63638e-09	3.21816	8.78611
Ilf3	6.173	0.000188784	2.62597	3.72403
Rpl9	9.916	0.00126184	3.30976	2.89899
Calm3	1.524	0.999026	0.607863	0.000423046
Rplp2	11.871	7.04557e-06	3.56937	5.15208
Cfl1	3.701	7.77622e-06	1.88792	5.10923
Eif2b2	188.43	0.00288424	7.55788	2.53997
Arf5	0.959	0.532499	-0.0603973	0.273682
Pygb	4.317	0.03969	2.11003	1.40132
Lrpprc	1000		9.96578	#VALUE!
Hnrnpa3	3.67	0.121448	1.87578	0.91561
Hnrnph1	5.893	3.65601e-07	2.559	6.43699
Fn1	1000		9.96578	#VALUE!
Afdn	20.445	0.00168707	4.35368	2.77287
Abcf1	6.262	0.0308262	2.64662	1.51108
Dclk2	6.063	0.00152772	2.60003	2.81596
Ppp3cb	5.77	1.27158e-06	2.52857	5.89566
Tufm	0.77	0.987838	-0.37707	0.00531415
Camk2a	3.674	0.000289035	1.87735	3.53905
Cs	2.697	0.298302	1.43136	0.525344
Rps3a	9.305	1.45141e-06	3.21801	5.83821
Rpl6	11.206	3.9614e-09	3.4862	8.40215
Rab3ip	279.73	2.02611e-09	8.12789	8.69334
Klhl22	102.931	0.000293184	6.68553	3.53286
Pdia3	6.111	4.0044e-05	2.61141	4.39746
Hspa9	1.021	1	0.0299829	1.37819e-11
Trim28	4.228	0.00881481	2.07998	2.05479
Atat1	2.643	0.332804	1.40218	0.477812
Elp6	447.756	6.00075e-09	8.80657	8.22179
Ywhah	1.512	0.469297	0.596458	0.328552
Trappc1	1000	9.50562e-10	9.96578	9.02202
Phb2	14.758	2.63686e-10	3.88343	9.57891
Hbb	1.539	0.959973	0.621993	0.0177411
Trap1	4.4	0.03443	2.1375	1.46306
Ppp3ca	8.563	2.38785e-06	3.09812	5.62199
Camkv	6.541	0.000147586	2.70951	3.83095
Eif3a	5.952	0.0057102	2.57337	2.24335
Fscn1	5.091	0.00337336	2.34795	2.47194
Gpsm1	3.761	0.000919196	1.91112	3.03659
Rufy3	1.488	0.0820876	0.573375	1.08572
Npm1	4.561	0.000126208	2.18935	3.89891
Elavl2	4.176	0.00131434	2.06212	2.88129
Acly	3.517	0.00326664	1.81435	2.4859
Ywhag	1.348	0.974898	0.43082	0.011041
Rpl3	9.632	6.80216e-07	3.26784	6.16735
Uqcrc1	3.122		1.64247	#VALUE!
Rpl7a	16.135	8.02646e-08	4.01212	7.09548
Septin11	1.245	0.228039	0.316146	0.641992
Got2	3.861	0.000123849	1.94897	3.90711
Ywhae	1.112	0.998424	0.153157	0.000685026
Dlg4	16.031	0.000463725	4.00279	3.33374
Dync1i2	9.356	0.00504804	3.22589	2.29688
Trappc2l	528.085	3.55363e-10	9.04463	9.44933
Hnrnpa1	4.088	0.00022278	2.0314	3.65212
Sdha	0.001		-9.96578	#VALUE!
Mark3	7.552	0.0249416	2.91686	1.60308
Itsn1	1.622	0.602521	0.697774	0.220028
Gnaq	2.95	0.000190567	1.56071	3.71995
Caprin1	4.207	0.114905	2.07279	0.939663
Add1	42.234	2.95075e-12	5.40033	11.5301
Syt1	5.425	0.0476361	2.43962	1.32206
Snrnp200	6.482	0.000678074	2.69644	3.16872
Rab14	5.34	3.94633e-05	2.41684	4.40381
Snap91	0.956	0.923944	-0.0649175	0.0343543
Hnrnpl	5.654	2.5327e-05	2.49927	4.59642
Ddx39b	5.246	0.0116166	2.39122	1.93492
Rab1A	3.191	0.00219356	1.67401	2.65885
Krt2	1.952	0.104551	0.964953	0.980672
Ldhb	1.761	0.132891	0.816395	0.876504
Arpc2	7.064	6.61031e-08	2.82049	7.17978
Slc1a2	2.73	0.469552	1.4489	0.328316
Rbmx	1.859	0.278668	0.894527	0.554913
Rbmxrtl	4.221	0.139313	2.07758	0.856008
Rpap3	179.106	1.4832e-06	7.48467	5.8288
Alb	1.802	0.990282	0.849599	0.00424122
Lzts3	56.836	2.02721e-07	5.82873	6.6931
Gnai2	3.721	1.52988e-05	1.89569	4.81534
Map1a	1.027	0.960111	0.0384362	0.0176784
Rps15	8.058	7.60834e-06	3.01042	5.11871
H2ac18	5.535	0.0864328	2.46858	1.06332
Ybx3	8.167	0.00108374	3.02981	2.96507
C5	65.72	8.21697e-06	6.03826	5.08529
Rab2a	11.526	1.40171e-05	3.52682	4.85334
Rtn1	2.045	0.535155	1.0321	0.27152
Slc1a3	0.646		-0.630394	#VALUE!
Rpl10a	11.135	8.20206e-08	3.47703	7.08608
Napb	5.485	0.0517104	2.45549	1.28642
Pak3	0.848	0.978639	-0.237864	0.00937749
Camk2g	4.471	3.13187e-06	2.1606	5.5042
Thrap3	5.327	0.0872848	2.41332	1.05906
Mdh2	2.875	0.46566	1.52356	0.331931
Pdha1	5.031	0.00157618	2.33085	2.80239
Elavl4	3.168	0.12304	1.66357	0.909952
Atp2b3			#VALUE!	#VALUE!
	2.309	0.589189	1.20727	0.229745
Atp5pb	0.001		-9.96578	#VALUE!
Eif4a3	6.663	0.000117867	2.73617	3.92861
Eef1g	9.409	6.07749e-05	3.23404	4.21628
Camk2d	4.339	1.50462e-05	2.11736	4.82257
Kif2a	5.39	3.70144e-05	2.43029	4.43163
Glul	2.072	0.507848	1.05102	0.294266
Hnrnpc	2.75	0.162758	1.45943	0.788456
Rims1	11.057	1.03419e-05	3.46689	4.9854
Slc25a12	1000		9.96578	#VALUE!
Dlat	0.856	1	-0.224317	2.93521e-08
Prkra	7.109	9.58226e-05	2.82965	4.01853
Cnn3	2.637	0.0268817	1.3989	1.57054
Ldha	3.589	9.20971e-05	1.84358	4.03575
Dars1	4.889	3.90922e-06	2.28954	5.40791
Pdhb	13.487	0.0853466	3.7535	1.06881
Atxn10	3.217	0.0244144	1.68572	1.61235
Rps2	8.575	5.64614e-08	3.10014	7.24825
Prkacb	4.033	0.229265	2.01185	0.639662
Ppfia3	3.503	0.00244079	1.80859	2.61247
Kif21b	23.222	7.01346e-09	4.53742	8.15407
Idh2			#VALUE!	#VALUE!
Canx	3.601	0.00166383	1.8484	2.77889
Septin7	2.751	0.0145182	1.45996	1.83809
Slc25a3	1.609	0.232984	0.686164	0.632674
Mark1	3.798	0.0262126	1.92524	1.58149
Acot7	4.012	0.000496863	2.00432	3.30376
Eif3e	1.733	0.568032	0.793272	0.245627
Pfkm	6.064	1.76371e-05	2.60027	4.75357
Ehd1	5.344	7.30415e-05	2.41792	4.13643
Strn	119.932		6.90607	#VALUE!
Srgap2	3.45	0.0890154	1.7866	1.05053
Cap1	2.815	0.00224408	1.49313	2.64896
Pafah1b1	7.573	4.34314e-08	2.92086	7.3622
Dnm2	3.325	0.480643	1.73335	0.318178
Idh3a	5.337	0.798062	2.41603	0.0979635
Pfkp	3.95	1.19578e-05	1.98185	4.92235
Rpl17	17.109	8.66654e-08	4.09668	7.06215
Lasp1	5.043	1.272e-07	2.33428	6.89551
Kif5a	0.782	0.999869	-0.354759	5.66973e-05
Copb1	4.076	0.110257	2.02715	0.957592
Serbp1	4.84	0.000692233	2.27501	3.15975
Atp5f1c	54.519	1e-15	5.76869	15
Rab11b	4.607	2.39431e-07	2.20383	6.62082
Actn1	1.522		0.605968	#VALUE!
Snd1	2.135	0.145259	1.09424	0.837856
Gsk3b	6.913	0.00830135	2.78931	2.08085
Septin3	2.702	9.46993e-05	1.43403	4.02365
Coro1a	85.898	6.66134e-14	6.42455	13.1764
Vars1	16.018	2.79388e-05	4.00162	4.55379
Syngap1	6.086	0.0184514	2.60549	1.73397
Rai14	62.426	0.00179265	5.96408	2.7465
Farp1	5.538	2.07188e-05	2.46937	4.68364
Rab3a	8.879	2.16678e-06	3.1504	5.66418
Vgf	46.677	1.16799e-09	5.54464	8.93256
Hadha	1.559		0.640621	#VALUE!
Actn4	1.838		0.878137	#VALUE!
Rpn1	5.877	0.0171968	2.55508	1.76455
Prkaca	1000		9.96578	#VALUE!
Rps16	8.916	2.87789e-05	3.1564	4.54093
Picalm	0.922	0.573553	-0.117161	0.241426
Bsn	1.081		0.112367	#VALUE!
Atp5po	2.706	0.0303298	1.43616	1.51813
Psmc5	4.135	1.91487e-05	2.04789	4.71786
Top2a	7.03	4.95658e-06	2.81352	5.30482
Mapre1	2.763	0.0218858	1.46624	1.65984
Rps8	20.444	6.29449e-06	4.35361	5.20104
Rab7a	6.327	2.46288e-05	2.66152	4.60856
Vcp	1.186	0.985089	0.246104	0.00652464
Vapa	3.665	0.00499337	1.87381	2.30161
Septin5	2.3	0.590516	1.20163	0.228768
Aldoc	1.894	0.00202733	0.921436	2.69308
Tubg1	57.218	4.35732e-06	5.8384	5.36078
Khsrp	2.647	0.273281	1.40436	0.563391
Vat1	1.627	0.410111	0.702214	0.387099
Oat			#VALUE!	#VALUE!
Eif3c	10.695	0.000118372	3.41886	3.92675
Hnrnpf	7.456	4.35819e-07	2.8984	6.36069
Dnm3	3.632	0.0559814	1.86076	1.25196
Rpl18	6.999	4.77377e-05	2.80715	4.32114
Rpl23a	15.018	0.00011373	3.90862	3.94413
Coro1b	172.077	2.97181e-10	7.42691	9.52698
Actr3	4.219	3.18596e-05	2.0769	4.49676
Gnb1	3.273	9.46352e-05	1.71061	4.02395
Kif1a	12.001	2.66476e-06	3.58508	5.57434
Bdh1	0.001		-9.96578	#VALUE!
Eno2	1.813	0.999856	0.858379	6.25488e-05
Rps18	6.853	0.00296855	2.77674	2.52746
Rps9	9.15	7.55808e-07	3.19377	6.12159
Eif3b	2.926	0.302215	1.54893	0.519684
Krt73	2.127		1.08882	#VALUE!
Sfxn3	1000		9.96578	#VALUE!
Cadps	2.885	0.0512305	1.52857	1.29047
Calr	1.522	0.88183	0.605968	0.0546151
Rps11	7.188	1.74436e-05	2.84559	4.75836
Ap2m1	4.088	1.2233e-05	2.0314	4.91247
Prkcb	13.472	4.69867e-08	3.75189	7.32802
Pdia6	4.185	0.00223452	2.06523	2.65082
Lmna	0.926		-0.110916	#VALUE!
H4c16; H4c2; Hist1h4m	2.818	0.229245	1.49467	0.6397
Rpl12	8.157	1.1978e-05	3.02804	4.92162
Rps14	6.174	0.0011767	2.62621	2.92933
Banf1	1.65	0.854765	0.722466	0.0681531
Eef1d	7.09	5.59686e-06	2.82579	5.25206
Prkcg	0.001		-9.96578	#VALUE!
Anxa2	1.32	0.997116	0.400538	0.00125421
Cyb5r3	5.328	0.00992374	2.41359	2.00332
Plcb1	8.77	0.00704092	3.13258	2.15237
Vdac1	2.676	0.0612141	1.42008	1.21315
Rpl10	11.897	7.0062e-06	3.57253	5.15452
Hspa4	1.127	0.907306	0.172488	0.0422461
Rps10	4.111	0.568067	2.03949	0.245601
Hadhb	0.001		-9.96578	#VALUE!
H2afy	4.943	3.52597e-05	2.30539	4.45272
Sipa1l2	47.916	1.33722e-06	5.58244	5.8738
Rpl13a	8.711	5.26454e-09	3.12284	8.27864
Arhgef2	9.288	0.00175116	3.21537	2.75667
Arcn1	4.418	0.0126142	2.14339	1.89914
Fyttd1	71.252	4.85841e-09	6.15486	8.31351
Aak1	5.303	0.00348629	2.40681	2.45764
	14.86	4.34796e-07	3.89336	6.36171
Gls			#VALUE!	#VALUE!
Vapb	5.273	0.000729978	2.39862	3.13669
Krt15	1.025	0.999999	0.0356239	5.16478e-07
Rab6a	4.675	0.000298978	2.22497	3.52436
Rpl15	8.055	1.62554e-05	3.00988	4.789
Pfn1	1.689	0.18835	0.756169	0.725034
Fxr1	3.988	0.00986872	1.99567	2.00574
Arl8b	0.763	0.809613	-0.390245	0.0917226
Krt8	2.13	0.0436387	1.09085	1.36013
Nono	2.019	0.570558	1.01364	0.2437
Syn3	1.566	0.126609	0.647084	0.897535
Acad9			#VALUE!	#VALUE!
Rps6	9.837	1.30652e-09	3.29822	8.88388
Atp1b1	4.873	0.00262313	2.28481	2.58118
Napa	1.318	0.99736	0.39835	0.00114805
Mapre2	5.85	4.52519e-08	2.54844	7.34436
Mybbp1a	27.884	0.00116562	4.80137	2.93344
Slc25a11	1000		9.96578	#VALUE!
Krt19	0.248	0.00465061	-2.01159	2.33249
Prrc2a	8.155	0.000732548	3.02768	3.13516
Add2	5.127	1.73898e-06	2.35811	5.75971
Rps13	8.653	2.0963e-05	3.1132	4.67855
Otub1	2.066	0.0238419	1.04684	1.62266
Gsk3a	5.496	0.0215437	2.45838	1.66668
Ndufs2			#VALUE!	#VALUE!
Rpl27	20.107	0.00678468	4.32963	2.16847
Capzb	5.272	8.7885e-09	2.39835	8.05609
Pak1	1.705	0.939797	0.769772	0.026966
Hcn2	2.743	0.0167191	1.45575	1.77679
Dync1li2	5.314	0.00520571	2.4098	2.28352
Hsd17b10			#VALUE!	#VALUE!
Uchl1	2.193	0.991355	1.13291	0.00377092
Elp1	9.599	6.30109e-07	3.26288	6.20058
H1-4	6.607	0.0448319	2.724	1.34841
Igf2bp1	4.264	0.00113491	2.09221	2.94504
Arhgap44	66.709	3.37351e-08	6.05981	7.47192
Gna11	3.366	0.11975	1.75104	0.921725
Syncrip	7.462	0.0541965	2.89956	1.26603
Fdps	6.901	1.71933e-05	2.78681	4.76464
Wdr1	3.995	0.0140333	1.9982	1.85284
Hsd17b4	1.124	0.994996	0.168642	0.00217848
Rab3b	12.31	2.7403e-06	3.62176	5.5622
Ran	3.785	0.000121564	1.92029	3.91519
Slc12a5	1.256	0.737255	0.328836	0.132382
Gnai3	5.112	0.0277232	2.35389	1.55716
Rpl5	10.782	9.49864e-07	3.43055	6.02234
Gnaz	4.853	0.0130388	2.27888	1.88476
Rpl13	8.722	2.7342e-07	3.12466	6.56317
Lrp1	1.66	0.7078	0.731183	0.15009
Prkca	24.037	7.12225e-06	4.58718	5.14738
Rab1b	2.858	0.00559574	1.51501	2.25214
Nop58	12.813	2.31829e-05	3.67954	4.63483
Gak	2.103	0.174288	1.07245	0.758732
Pde2a	8.544	1.65699e-06	3.09491	5.78068
Ncdn	2.585	0.00675284	1.37016	2.17051
Prpf19	6.001	1.49125e-05	2.5852	4.82645
Wdr7	8.444	0.000776005	3.07793	3.11014
Rps7	3.376	0.200584	1.75531	0.697704
Ppia	1.663	0.990132	0.733788	0.00430672
Gnai1	2.511	0.00329764	1.32826	2.4818
Gpi	1.278	1	0.353888	0
Sec22b	6.56	0.000227543	2.7137	3.64294
Nedd4	6.07	0.000238942	2.6017	3.62171
Hp1bp3	18.571	2.42502e-08	4.21498	7.61528
Mbp	1.173	0.999842	0.230203	6.85297e-05
Homer1	7.697	0.197089	2.9443	0.705338
Ppp1ca	5.049	0.000212637	2.336	3.67236
Afp	1.175	0.999974	0.232661	1.12341e-05
Stmn1	2.086	0.91055	1.06074	0.0406964
Dlg3	6.855	0.151974	2.77716	0.818232
Ndufa10			#VALUE!	#VALUE!
Rab18	7.022	4.4682e-07	2.81188	6.34987
Ilf2	10.118	1.58387e-05	3.33885	4.80028
Mapk1	5.427	0.0271862	2.44015	1.56565
Rpl14	13.156	1.02809e-09	3.71765	8.98797
Anxa6	4.275	6.21179e-05	2.09592	4.20678
Phyhipl	4.487	0.231603	2.16575	0.635256
Trappc2b	221.031	9.31046e-06	7.7881	5.03103
Elavl1	5.203	0.000341848	2.37934	3.46617
Septin8			#VALUE!	#VALUE!
Rars1	5.581	0.000329134	2.48052	3.48263
Eif3i	4.213	0.0183693	2.07485	1.73591
Cdc5l	4.788	0.00587892	2.25942	2.2307
Idh3g			#VALUE!	#VALUE!
Sv2a	0.995	1	-0.00723157	3.13473e-08
Hsph1	35.719	1.61179e-10	5.15862	9.79269
Ndrg1	3.615	0.044362	1.854	1.35299
Psmd2	5.095	6.76578e-08	2.34908	7.16968
Ctnnb1	2.361	0.386022	1.2394	0.413388
Vdac2	1.537	0.216976	0.620117	0.663588
Dynll1	133.624	0.000238594	7.06204	3.62234
Ppib	2.309	0.274506	1.20727	0.561447
Ehd3	3.639		1.86354	#VALUE!
Twf1	7.718	0.000254212	2.94823	3.5948
Fbl	54.961	3.58853e-05	5.78034	4.44508
Prdx2	2.039	0.248161	1.02786	0.605266
Ptprs	3.323		1.73249	#VALUE!
	3.371	0.033688	1.75318	1.47252
Rab10	37.665	0.00248639	5.23515	2.60443
Atl1	9.415	4.7458e-05	3.23496	4.32369
Ccdc50	100.977	4.9456e-12	6.65788	11.3058
Dynll2	56.466	2.06114e-07	5.81931	6.68589
Rab35	3.523	0.400152	1.8168	0.397775
Pc	1.973	0.186779	0.980391	0.728673
Agap2	7.508	0.000452895	2.90843	3.344
Rab3c	4.499	9.85492e-05	2.1696	4.00635
Aldh2	1000		9.96578	#VALUE!
Ahcyl1	6.344	0.00363917	2.66539	2.439
Gad2	34.074	1.14715e-09	5.0906	8.94038
Brsk1	1.968	0.524545	0.97673	0.280218
Dstn	6.206	0.00253229	2.63366	2.59649
Myl6	5.96	0.305242	2.57531	0.515356
Iqsec1	68.843	1.15623e-09	6.10524	8.93696
Tars1	30.702	1.32275e-11	4.94026	10.8785
Ptma	1.776	1	0.828632	6.62412e-11
Copb2	10.715	2.28555e-05	3.42156	4.64101
Dctn4	50.277	4.99771e-09	5.65183	8.30123
Rasgrp2	3.667	0.0130809	1.8746	1.88336
Ckmt1	3.316	0.14846	1.72944	0.828389
Tpm3	0.917	0.999999	-0.125006	3.50849e-07
Ppp1cc	2.766	0.262972	1.4678	0.580091
Rps20	3.855	0.000599056	1.94673	3.22253
Slc25a22	0.001		-9.96578	#VALUE!
Rpn2	5.518	0.0484287	2.46415	1.3149
Pak2	0.633	1	-0.659723	1.04581e-07
Cpe	5.728	0.00531773	2.51803	2.27427
Rab5a	7.289	3.35283e-07	2.86572	6.47459
Hspa1a	0.001		-9.96578	#VALUE!
Ykt6	1.028	0.925993	0.0398403	0.0333923
Tpp2	3.123	0.00163534	1.64293	2.78639
Rhoa	4.351	5.84471e-09	2.12135	8.23324
Ppfia4	11.252	7.66566e-06	3.49211	5.11545
Rpl30	6.254	7.33498e-07	2.64478	6.1346
Tf	0.985	0.999186	-0.0218044	0.000353736
Strap	10.935	4.69231e-06	3.45088	5.32861
Stx1b	2.156	0.1051	1.10836	0.978396
Capza2	4.537	0.000794642	2.18174	3.09983
Maoa	4.757		2.25005	#VALUE!
Srsf6	16.405	6.33618e-07	4.03606	6.19817
Tsnax	84.468	4.04675e-05	6.40033	4.39289
Wars1	8.349	9.92895e-05	3.0616	4.0031
Park7	2.512	0.841214	1.32884	0.0750934
Tanc2	2.445	0.982546	1.28983	0.00764707
Rpl8	9.954	5.97233e-10	3.31528	9.22386
Sar1b	1.363	0.250808	0.446786	0.600658
H1-5	6.887	0.793607	2.78388	0.100394
Rpl24	24.799	7.656e-08	4.63221	7.116
Psmc2	4.355	9.29898e-06	2.12267	5.03156
Opa1	0.001		-9.96578	#VALUE!
Rpl23	7.329	3.73205e-07	2.87362	6.42805
Ddx21	26.271	1.85726e-06	4.7154	5.73113
Rala	2.097	0.21258	1.06833	0.672477
Cdc42bpb	6.153	0.0129123	2.62129	1.889
Actr2	1.059	0.660858	0.0827026	0.179892
Pfn2	6.259	0.0626457	2.64593	1.20311
Rps27	6.39	8.77555e-06	2.67582	5.05673
Eif3d	21.137	2.87144e-05	4.4017	4.5419
Vdac3	2.833	0.545041	1.50233	0.26357
Tecr	6.99	2.55753e-05	2.80529	4.59218
Rack1	7.77	2.04251e-08	2.95791	7.68984
Atp1b2	3.155	0.00120232	1.65764	2.91998
Pacs1	4.043	0.0251209	2.01543	1.59996
Arhgef7	2.806	0.0384384	1.48852	1.41523
Gstp1	2.722	0.875419	1.44467	0.0577843
Krt7	9.43	0.00413481	3.23726	2.38354
Gprasp1	6.508	0.00114701	2.70221	2.94043
Gnas	4.077	0.000495349	2.02751	3.30509
Trim3	7.752	0.00216976	2.95457	2.66359
Pafah1b2	0.826	0.999612	-0.275786	0.000168739
Rap1b	4.945	3.23215e-06	2.30597	5.49051
Gars1	2.812	1.39116e-05	1.4916	4.85662
Fcgr3a	2.116	0.302568	1.08134	0.519177
Rps23	10.225	8.07669e-08	3.35403	7.09277
Bzw2	2.849	0.615545	1.51046	0.21074
Nme2	2.284	0.860753	1.19156	0.0651212
Rac1	4.161	5.14627e-06	2.05693	5.28851
Mthfd1	0.773	0.900441	-0.37146	0.0455449
Exoc4	6.628	0.015507	2.72857	1.80947
Fh	7.478	0.000847818	2.90265	3.0717
Rpsa	2.778	0.0023886	1.47405	2.62186
Etf1	3.086	0.430006	1.62574	0.366525
Arpc1a	5.267	0.000326733	2.39698	3.48581
Gstm1	2.365	0.00218181	1.24184	2.66118
Prdx1	1.871	0.0257882	0.90381	1.58858
Sirt2	3.158	0.717801	1.65901	0.143996
Rps19	3.151	0.632125	1.65581	0.199197
Tmpo	1000		9.96578	#VALUE!
Pcyt2	489.376		8.9348	#VALUE!
Csnk1d	5.595	0.00369847	2.48414	2.43198
Pih1d1	33.105		5.04898	#VALUE!
Gda	4.842	0.0283958	2.2756	1.54675
Myl12b	9.604	0.493694	3.26364	0.306542
Cdc42	2.71	0.000687974	1.43829	3.16243
Akr1a1	5.225	0.0175455	2.38543	1.75583
Pebp1	1.163	0.99996	0.217851	1.75006e-05
Ube2n	1.903	0.390406	0.928276	0.408483
Ppp2r2a	8.386	4.80213e-10	3.06798	9.31857
Farsa	4.529	0.00492161	2.17919	2.30789
Pafah1b3	3.478	3.39027e-05	1.79826	4.46977
Gnb2	3.508	1.06713e-05	1.81065	4.97178
Uso1	0.735	0.840953	-0.444184	0.0752283
Fga	5.226	0.0813351	2.38571	1.08972
Col1a1	1000		9.96578	#VALUE!
Rpl38	4.913	0.0422612	2.2966	1.37406
Taldo1	3.579	0.000123604	1.83956	3.90797
Copg2	9.249	0.130385	3.2093	0.884773
Itpa	9.056	0.0204697	3.17887	1.68889
Atp6v1e1	3.306	0.0594175	1.72509	1.22609
Uba52	2.397	0.00679384	1.26123	2.16788
Fyn	3.515	0.32404	1.81352	0.489401
Mark2	2.735	0.382577	1.45154	0.417281
Cdkn2aip	3.43	0.201918	1.77821	0.694825
Srprb	10.982	0.0255594	3.45707	1.59245
Puf60	4.261	0.0723058	2.09119	1.14083
Nptn	0.001		-9.96578	#VALUE!
Ezr	2.173	0.995208	1.11969	0.00208616
Prep	1000		9.96578	#VALUE!
Rab8b	1000		9.96578	#VALUE!
Fmr1	7.667	0.00190025	2.93866	2.72119
Psmd11	5.302	0.00103016	2.40654	2.98709
Cmtr1	65.176	0.000212938	6.02627	3.67175
Rpl26	11.165	7.56043e-11	3.48091	10.1215
	6.32	3.87282e-05	2.65992	4.41197
Pfkl	6.514	0.00456839	2.70354	2.34024
Znf423	85.045	2.24784e-05	6.41015	4.64823
Vsnl1	1.203	0.848006	0.266637	0.0716012
Uqcrfs1	1000		9.96578	#VALUE!
Aco1	1.502	0.98878	0.586885	0.00490053
Pitpna	6.793		2.76405	#VALUE!
Sod1	0.813	1	-0.298673	5.13965e-08
Sfxn1			#VALUE!	#VALUE!
Pa2g4	2.003	0.00453615	1.00216	2.34331
	1000		9.96578	#VALUE!
Ctsd	1.615	0.870712	0.691534	0.0601253
Cnrip1	2.464	0.040774	1.301	1.38962
Prkce	6.329	2.8165e-05	2.66198	4.55029
Caskin1	1.928	0.896588	0.947105	0.047407
Cycs	2.721	0.759972	1.44414	0.119202
Prkar2a	3.933	0.0010964	1.97563	2.96003
Arfgap2	1.931	0.297273	0.949348	0.526845
Pgrmc1	2.97	0.0485457	1.57046	1.31385
Atp6v0a1	2.416	0.940158	1.27262	0.0267991
Lyar	5.208	0.00895697	2.38073	2.04784
Hint1	4.181	0.027909	2.06385	1.55426
Rpl18a	11.488	0.000524252	3.52206	3.28046
Pip4k2b	5.538	0.000328534	2.46937	3.48342
Atp2c1	46.585	3.72918e-05	5.54179	4.42839
Capza1	3.219	0.000574229	1.68661	3.24091
Gria2	1.669		0.738984	#VALUE!
Csnk2a1	5.753	0.063861	2.52431	1.19476
Stmn2	3.281	0.0637013	1.71414	1.19585
Ap1m1	3.742	6.33614e-05	1.90381	4.19818
Flnc	4.749	0.337493	2.24762	0.471735
Tkt	1.759	0.999977	0.814755	1.01471e-05
Qdpr	3.928	6.13829e-05	1.97379	4.21195
Tst	0.001		-9.96578	#VALUE!
Metap2	15.454	3.69792e-09	3.94991	8.43204
Wasf1	7.901	0.000314986	2.98204	3.50171
Magi1	27.617	3.31637e-06	4.78748	5.47934
Usp10	3.364	0.273611	1.75018	0.562866
Spast	2.275	0.486766	1.18587	0.312679
Bag6	0.712	0.999928	-0.490051	3.11419e-05
Marcksl1	1.057	0.997873	0.0799754	0.000924768
Dhx30	8.06	7.91299e-05	3.01078	4.10166
Blmh	2.366	0.105541	1.24245	0.976581
Ago2	2.81	0.0774776	1.49057	1.11082
H2az1	9.724		3.28155	#VALUE!
Rab4a	4.451	0.0845196	2.15413	1.07304
Rps27l	12.78	6.19439e-06	3.67582	5.208
Mast1	2.324	0.953408	1.21661	0.0207213
Gpm6a	1.938	0.710871	0.954569	0.148209
Rpl27a	7.586	5.04505e-05	2.92334	4.29713
Brsk2	3.405	0.0413164	1.76765	1.38388
Abat			#VALUE!	#VALUE!
Arfgef1	1000		9.96578	#VALUE!
Snrpb	7.887	0.0131452	2.97948	1.88123
Palm	0.821	0.888414	-0.284546	0.0513845
Prps1	3.979	3.65432e-08	1.99241	7.43719
Ptbp2	185.296	6.88512e-08	7.53369	7.16209
Mapk3	3.355	0.849482	1.74631	0.070846
Ddah2	2.3	0.733602	1.20163	0.134539
Fnbp1l	3.316	0.0195878	1.72944	1.70801
Ssb	14.693	0.000483056	3.87706	3.316
Rps15a	6.393	0.00119884	2.67649	2.92124
Apeh	45.538		5.509	#VALUE!
Dlg2	3.328	0.123642	1.73466	0.907832
Rnmt	3.698	0.00978505	1.88675	2.00944
Suclg1	1000		9.96578	#VALUE!
Celf2	3.129	0.0122172	1.6457	1.91303
Dnmt1	14.012	0.000170091	3.80859	3.76932
Nova1	1.08	0.968775	0.111031	0.0137769
Plec	1.546	0.998012	0.62854	0.000864427
Tomm22			#VALUE!	#VALUE!
Rps25	45.448	6.30296e-12	5.50614	11.2005
Psmc4	2.782	2.33431e-06	1.47612	5.63184
Camsap1	3.779	0.0374188	1.918	1.42691
Aarsd1	1000		9.96578	#VALUE!
Rtn3	1.808	0.315369	0.854395	0.501182
L1cam	0.812	0.987297	-0.300448	0.0055521
Nln	4.135	0.00939931	2.04789	2.0269
Cnksr2	3.654	0.780603	1.86948	0.10757
Kcnj6	8.857		3.14682	#VALUE!
Xpo1	1.967	0.0778327	0.975997	1.10884
Ppp1r7	5.792		2.53406	#VALUE!
Arl1	2.321	0.0346578	1.21475	1.4602
Pclo	2.197	0.83765	1.13553	0.0769374
Afap1	8.418	0.000654689	3.07348	3.18397
Dpp3	2.042	0.469515	1.02998	0.328351
Hyou1	1.141		0.190299	#VALUE!
Slc7a5	4.032	0.102242	2.0115	0.99037
Src	5.664	4.13928e-05	2.50182	4.38308
Ahi1	3.23	0.000489099	1.69153	3.3106
Arhgdia	4.484	0.123592	2.16479	0.908009
Cxadr	0.81	0.999828	-0.304006	7.48829e-05
Srsf2	7.04	0.00525488	2.81558	2.27944
Cds2	6.939	0.0167219	2.79473	1.77672
Vamp2	1.542	0.718876	0.624803	0.143346
Agfg1	1.409	0.743408	0.494672	0.128773
Uggt1	0.765		-0.386468	#VALUE!
Aldh1b1			#VALUE!	#VALUE!
Dnaja1	7.457	6.24556e-10	2.8986	9.20443
Rps28	3.004	0.0013216	1.58688	2.8789
Tmed10	0.54	0.105995	-0.888969	0.974715
Ttr	1.692	0.998745	0.75873	0.000545596
Ryr2	1000		9.96578	#VALUE!
Cask	4.014	0.00355831	2.00504	2.44876
Atp6v1c1	6.779	0.000335864	2.76107	3.47384
Nap1l4	3.156	0.0602785	1.6581	1.21984
C4	543.894		9.08718	#VALUE!
Bzw1	1.644	0.985539	0.71721	0.00632603
Ptpn23	0.579	0.766947	-0.788365	0.115235
Eif3g	1.842	0.977894	0.881273	0.00970806
Map2k2	33.793	0.00170569	5.07865	2.7681
Ctbp1	5.242	0.0229234	2.39012	1.63972
Mink1	5.576	0.00146627	2.47923	2.83379
Syt5	1000		9.96578	#VALUE!
Sfxn5			#VALUE!	#VALUE!
Nsfl1c	0.608	1	-0.717857	1.35812e-08
Fgb	1.382	0.976699	0.466758	0.0102391
Dynlrb1	7.884	0.137546	2.97893	0.861551
Exoc8	17.581	0.0062808	4.13595	2.20198
Slc25a1	1000		9.96578	#VALUE!
Rpl19	4.424	0.00222481	2.14535	2.65271
Map2k1	1.77	0.966668	0.823749	0.0147225
Csde1	5.331	0.000580741	2.41441	3.23602
Ruvbl1	9.627	1.50477e-05	3.26709	4.82253
Ank3	9.13	0.00301071	3.19061	2.52133
Atp5pd	0.535	0.315111	-0.902389	0.501536
Cyth2	4.965	0.00444779	2.31179	2.35186
Trim2	3.863	0.0122509	1.94972	1.91183
Eif3h	2.401	0.639167	1.26364	0.194386
Fads2	30.006	0.000181286	4.90718	3.74164
Ncbp1	14.083	0.0152374	3.81588	1.81709
Rps26	19.018	8.82798e-08	4.24929	7.05414
Nrxn1	3.003		1.5864	#VALUE!
P4hb	1.203	0.939522	0.266637	0.0270932
Stx1a	0.482	0.990671	-1.05289	0.00407062
Pdap1	10.798	0.00277591	3.43269	2.55659
Hmgcs1	1.402	0.418179	0.487486	0.378637
Tpi1	4.135	0.0488596	2.04789	1.31105
Slc27a1	35.275	3.74528e-08	5.14057	7.42652
Slc6a1			#VALUE!	#VALUE!
Pdia4	0.001		-9.96578	#VALUE!
Copg1	1.782	0.504455	0.833497	0.297177
Serpinh1	2.553	0.0172183	1.35219	1.76401
Rpl21	10.41	7.74231e-09	3.3799	8.11113
Clip2	2.158	0.0920261	1.10969	1.03609
Rpl11	8.491	0.000339944	3.08593	3.46859
Phax	1000		9.96578	#VALUE!
Ctsb			#VALUE!	#VALUE!
Chtop	8.737	4.27006e-06	3.12714	5.36957
Stmn3	5.252	0.396356	2.39287	0.401914
Vipas39	39.322	8.84498e-06	5.29726	5.0533
Oga	2.045	0.887975	1.0321	0.0515995
Impa1	2.82	0.000521772	1.4957	3.28252
Ndufa5	1000		9.96578	#VALUE!
Rps17	3.806	2.01611e-06	1.92828	5.69548
Ptn	8.681	0.0970789	3.11786	1.01288
Psma6	2.317	0.392832	1.21226	0.405793
Psmd1	3.298	0.242087	1.72159	0.616028
Mdh1	0.956	0.998072	-0.0649175	0.000838075
Pgam5	1000		9.96578	#VALUE!
Eloc	3.798	0.00131963	1.92524	2.87955
Plcg1	66.874	2.19246e-06	6.06337	5.65907
Gpd2			#VALUE!	#VALUE!
Plaa	5.538	0.0157204	2.46937	1.80354
Hcfc1	2.619	0.202548	1.38902	0.693472
Rpl35a	13.601	1.23494e-09	3.76564	8.90835
Snu13	6.769	0.000416247	2.75894	3.38065
Arg1	1.984	0.720766	0.988412	0.142206
Txnl1	4.705	1.6113e-05	2.23419	4.79282
Thop1	2.649	0.402581	1.40545	0.395146
Slc6a11	0.001		-9.96578	#VALUE!
Gpc2	5.557	0.00130576	2.47431	2.88414
Ndufa9	2.431	0.0182547	1.28155	1.73863
Pgam1	1.113	0.923329	0.154454	0.0346434
Gphn	0.765	0.997871	-0.386468	0.000925523
Cirbp	2.581	0.41073	1.36793	0.386444
Psmc1	5.101	9.76161e-06	2.35078	5.01048
Hspe1	0.001		-9.96578	#VALUE!
Fgg	1.798	0.949052	0.846393	0.0227101
Gnb5	8.571		3.09946	#VALUE!
Zfr	7.519	0.00593518	2.91054	2.22657
Ppp1r12a	5.308	0.127344	2.40817	0.89502
Clta	1.645	0.490159	0.718088	0.309663
Sarm1	3.149	0.00655932	1.65489	2.18314
Bpnt1	1.622	0.00634465	0.697774	2.19759
Rbm8a	9.78	0.0995923	3.28983	1.00177
Cul3	1.641	0.916522	0.714575	0.0378571
Rpl35	5.102	0.00026469	2.35106	3.57726
Cat	1.561	0.994959	0.642471	0.00219493
Ndrg3	6.445	3.4074e-05	2.68818	4.46758
H1-1	3.546	0.0393882	1.82619	1.40463
Fabp7	1.367	0.985859	0.451013	0.00618504
Ppp2cb	6.909	0.000356877	2.78848	3.44748
Hnrnpd	5.063	0.00082551	2.33999	3.08328
Phgdh	3.906	0.00292455	1.96569	2.53394
Rnps1	63.721		5.9937	#VALUE!
Nes	2.314	0.000316629	1.21039	3.49945
Psma1	2.183	0.625191	1.12631	0.203987
Khdrbs1	6.696	0.000163801	2.7433	3.78568
Tra2b	13.102	0.0132315	3.71172	1.87839
Scfd1	2.535	0.825253	1.34199	0.0834131
Tgm1	0.468	0.706954	-1.09542	0.150609
Cdk5	4.769	0.0486507	2.25369	1.31291
Hdac1	7.959	1.71551e-09	2.99259	8.76561
Set	2.625	0.961363	1.39232	0.0171125
C1qc	83.327	9.30888e-09	6.38071	8.0311
Eif5a	3.994	0.224805	1.99783	0.648194
Hnrnpdl	6.605	0.000696152	2.72356	3.1573
Cul5	2.866	0.144471	1.51904	0.84022
Pcyox1	1000		9.96578	#VALUE!
Csnk1a1	3.456	9.84034e-05	1.7891	4.00699
Slc8a2			#VALUE!	#VALUE!
Ddost	0.669		-0.579922	#VALUE!
Cyp51a1	2.072	0.754598	1.05102	0.122284
Kif1b	0.001		-9.96578	#VALUE!
Apc	6.795	0.000109338	2.76447	3.96123
Ampd2	1.004	0.987708	0.00575927	0.00537126
Nceh1			#VALUE!	#VALUE!
Sirt5	3.955	0.244099	1.98368	0.612435
Myh6	1000		9.96578	#VALUE!
Fubp1	1.051	0.999638	0.0717627	0.000157084
Dhx36	7.75	0.000484485	2.9542	3.31472
Crat			#VALUE!	#VALUE!
Adgrl1	1.626		0.701327	#VALUE!
Fkbp4	3.77	0.154333	1.91456	0.811541
Mapre3	3.184	0.369178	1.67084	0.432764
Rplp1	1000		9.96578	#VALUE!
Atad1	0.001		-9.96578	#VALUE!
Madd	0.001		-9.96578	#VALUE!
Ubr4	7.265	0.0172707	2.86096	1.76269
Tmem33	11.608	0.0357017	3.53705	1.44731
Mpc2			#VALUE!	#VALUE!
Edc4	2.067	0.146443	1.04754	0.834333
Rpl36a	16.887	5.68517e-08	4.07784	7.24526
Safb	11.371	0.155227	3.50729	0.809033
Rpl28	9.47	5.81161e-05	3.24336	4.2357
Pak5	6.682	0.0157711	2.74028	1.80214
Acsl4	3.937		1.9771	#VALUE!
Gstm7	1.853	0.676944	0.889863	0.169447
Map1lc3a	2.243	0.153741	1.16543	0.813209
Fabp5	1.312	0.9977	0.391768	0.000999879
Shtn1	2.412	0.999939	1.27023	2.6399e-05
Sccpdh	5.348	0.00188337	2.419	2.72506
Rpl32	5.268	4.48271e-07	2.39726	6.34846
Efhd2	13.978	0.00293481	3.80509	2.53242
Acbd3	3.1	0.950906	1.63227	0.0218625
Syngr1	5.622		2.49108	#VALUE!
Hcn3	1000		9.96578	#VALUE!
Mob4	123.558	0.02215	6.94904	1.65463
Psmd13	4.164	3.82732e-05	2.05797	4.41711
Snap25			#VALUE!	#VALUE!
Srsf5	11.599	0.0121561	3.53593	1.91521
Rer1	15.516	0.0111286	3.95568	1.95356
Srr	1.227	0.430937	0.295135	0.365587
Slc3a2	1.689	0.169165	0.756169	0.77169
Psma7	1.903	0.544331	0.928276	0.264137
Pycr3	1.073	0.989031	0.10165	0.00479007
Snapin	0.001		-9.96578	#VALUE!
Emc2	4.296	0.083234	2.10299	1.0797
Hsdl1			#VALUE!	#VALUE!
Kif3c	7.924	4.28996e-06	2.98623	5.36755
Crip2	2.518	0.311184	1.33228	0.506982
Kpnb1	2.1	0.956891	1.07039	0.0191375
Hmgb1	2.508	0.999758	1.32654	0.000105142
Aldh4a1	40.96	1.80987e-08	5.35614	7.74235
Mri1	1.602	0.420254	0.679874	0.376488
Capn2			#VALUE!	#VALUE!
Pspc1	3.739	0.357141	1.90265	0.44716
Arhgap35	1.601	0.677637	0.678973	0.169003
Gna13	4.344		2.11902	#VALUE!
Mtco2	2.875		1.52356	#VALUE!
Dlgap4	1000		9.96578	#VALUE!
Ppme1	2.979	0.127605	1.57483	0.894131
Negr1	0.297	0.92412	-1.75147	0.0342715
C1qbp	1000		9.96578	#VALUE!
Septin2	10.432		3.38294	#VALUE!
Strbp	6.623	6.06995e-05	2.72748	4.21682
Grb2	12.558	5.80862e-08	3.65053	7.23593
Fth1	1.347	0.999967	0.42975	1.44711e-05
Vps29	5.999	0.00216968	2.58472	2.6636
	4.789	0.0105551	2.25972	1.97654
Col1a2	1.327	1	0.408168	3.84596e-08
Erc2	10.07	0.00270866	3.33199	2.56725
Eloa	12.053	0.000940256	3.59132	3.02675
Acsl6	2.129	0.19859	1.09018	0.702042
Ppp2r5b	6.6	0.00906619	2.72247	2.04258
Hal	1.711	0.308983	0.77484	0.510066
Ak1	3.687	0.0220266	1.88245	1.65705
Psmc3	6.801	0.0272385	2.76575	1.56482
Abr	2.344	0.160346	1.22897	0.794942
Usp7	4.853		2.27888	#VALUE!
Snx3	3.055	0.0313449	1.61117	1.50383
Atp5f1d	0.94	0.999988	-0.0892673	5.07676e-06
Acaca	9.492	0.00301064	3.24671	2.52134
Pip4k2a	4.567	0.000213644	2.19125	3.67031
Smc1a	3.121	0.000530227	1.64201	3.27554
Acp1	4.035		2.01257	#VALUE!
Krt27	0.806	0.999653	-0.311148	0.000150528
Synj1	3.908	0.00829145	1.96643	2.08137
Tmod2	2.922	0.607724	1.54696	0.216294
Cisd1			#VALUE!	#VALUE!
Smpd3	2.886	0.0251294	1.52907	1.59982
Atp5me	1000		9.96578	#VALUE!
Ahcy	1.949		0.962734	#VALUE!
Khdrbs3	3.287	0.00734517	1.71677	2.134
Mpp2	2.864		1.51803	#VALUE!
Pdcd6ip	4.249	0.0565087	2.08712	1.24788
Dync1i1	13.12	0.000222045	3.7137	3.65356
Brox	2.803	0.355647	1.48697	0.448981
Gkap1	6.509	0.00010517	2.70244	3.97811
Plppr3	2.65		1.40599	#VALUE!
Tpm4	3.176		1.66721	#VALUE!
Ptprz1	1.743	0.888728	0.801573	0.0512313
Psma5	3.889	0.0157719	1.9594	1.80212
Psd	4.287	0.00197963	2.09997	2.70342
Emd	5.098	0.0100846	2.34993	1.99634
Psma4	1.389	0.826419	0.474047	0.0827996
Dkc1	15.212		3.92714	#VALUE!
Gabrb2	9.012		3.17185	#VALUE!
H3-3b	3.648	0.002316	1.86711	2.63526
F2	149.077		7.21991	#VALUE!
Dad1	2.946	0.00682436	1.55876	2.16594
Ddb1	2.553	0.167605	1.35219	0.775712
Gabrb3	3.236	0.343482	1.69421	0.464096
Atg9a	1000		9.96578	#VALUE!
Cdk9	1.424	0.777844	0.509949	0.109107
Pld3	10.604		3.40654	#VALUE!
Psmb4	1.581	0.930867	0.660837	0.0311125
Nudc	3.291	0.813643	1.71853	0.089566
Kcnab2	1000		9.96578	#VALUE!
Ptpn11	4.33	0.206335	2.11437	0.685428
Rbm4b	2.878	0.00173407	1.52507	2.76093
Tpr	9.723	0.00945342	3.2814	2.02441
Cndp2	7.239	0.000139044	2.85579	3.85685
Dnmt3a			#VALUE!	#VALUE!
Mtpn	2.991	0.916503	1.58063	0.037866
Psmb6	2.108	0.348254	1.07587	0.458104
Abcd3	13.477	0.002978	3.75243	2.52608
Yif1b	17.905	1.76109e-05	4.16229	4.75422
Map1lc3b	2.84	0.833626	1.50589	0.0790286
Chd5	15.705	4.37903e-07	3.97315	6.35862
Magoh	5.911	0.0203256	2.5634	1.69196
Cmpk1	1.608	0.996398	0.685267	0.001567
Gabra1	0.979		-0.0306192	#VALUE!
Rpl34	9.67	6.51498e-05	3.27352	4.18609
Wdr18	5.345	0.00209005	2.41819	2.67984
Glrx3	1.573	0.21867	0.653519	0.660212
Eif4e	1.819	0.0389032	0.863146	1.41001
Aars1	2.618	0.0269572	1.38847	1.56932
Sart1	6.452	0.0519752	2.68975	1.2842
Acsbg1	1000		9.96578	#VALUE!
Pacsin1	0.829		-0.270556	#VALUE!
Aifm1			#VALUE!	#VALUE!
Ctnnd2	4.627		2.21008	#VALUE!
St13	1.536	1	0.619178	6.98368e-10
Tfrc	7.799		2.96329	#VALUE!
Rab21	5.173	0.00895001	2.371	2.04818
Syp	2.309	0.329163	1.20727	0.482589
Pgm1	1.359	0.963076	0.442545	0.0163394
Abi1	5.535	0.000464033	2.46858	3.33345
Lss			#VALUE!	#VALUE!
Prpf6	9.781		3.28998	#VALUE!
Kras	9.289		3.21552	#VALUE!
Glyr1			#VALUE!	#VALUE!
Flot1	0.641		-0.641604	#VALUE!
Amph	0.001		-9.96578	#VALUE!
Nmt1	7.2	1.06872e-06	2.848	5.97114
Rpl31	5.862	1.4532e-06	2.55139	5.83768
Nlgn3	6.151	0.0162263	2.62082	1.78978
Scaf4	3.27		1.70929	#VALUE!
Cbr1	8.666	0.00245542	3.11537	2.60987
Pdxp	1000		9.96578	#VALUE!
Cox7a2			#VALUE!	#VALUE!
Sub1	7.883	0.000882528	2.97874	3.05427
Pgls	2.383	0.0539976	1.25278	1.26763
Map1s	7.002	0.0366998	2.80777	1.43534
Sars1	14.502	2.74298e-11	3.85818	10.5618
Neo1	1.271	0.891644	0.345964	0.0498087
G6pdx	6.493	0.000712628	2.69889	3.14714
Yars1	14.942		3.9013	#VALUE!
Slc25a20			#VALUE!	#VALUE!
Arfgef2	1000		9.96578	#VALUE!
Git1	2.562	0.0377422	1.35727	1.42317
Psmb5	1.62	0.998757	0.695994	0.000539997
Cnbp	4.655	0.000861912	2.21878	3.06454
Jakmip1	4.29	0.0228102	2.10098	1.64187
Camlg	10.061		3.3307	#VALUE!
Lsamp	1.063	0.941455	0.0881416	0.0262004
Cox5b	2.845		1.50843	#VALUE!
Eci2	1000		9.96578	#VALUE!
Rraga	3.496	0.00573318	1.80571	2.2416
Rapgef2	3.967	0.0264505	1.98805	1.57757
Crym	1.591	0.95089	0.669934	0.0218695
Tsg101	1.14	0.872235	0.189034	0.0593665
Lypla2	22.463	4.19948e-05	4.48948	4.3768
Hprt1	0.497	0.999945	-1.00868	2.36961e-05
Tprg1l	0.001		-9.96578	#VALUE!
Ppp1r9b	1.072		0.100305	#VALUE!
Prmt1	16.439	0.00457011	4.03905	2.34007
Sgip1	3.159		1.65947	#VALUE!
Sh3gl2	3.296		1.72072	#VALUE!
Gstm5	7.457		2.8986	#VALUE!
Apoe	1.686		0.753605	#VALUE!
Cttn	6.786	0.0779229	2.76256	1.10833
Erlin2	2.726	0.0578644	1.44679	1.23759
Ptms	2.543	0.874958	1.34653	0.0580128
Vcpip1	3.601	5.77814e-05	1.8484	4.23821
Psma3	2.603	0.173177	1.38018	0.761509
Ppm1h	1.372	0.983673	0.45628	0.00714935
Hras	3.814	0.00121936	1.9313	2.91387
Cyth3	1000		9.96578	#VALUE!
Atp5mf			#VALUE!	#VALUE!
Ogt	3.128	0.262518	1.64524	0.58084
Anp32a	1.291	0.935626	0.368489	0.0288978
Prune1	4.761	0.200242	2.25126	0.698444
Tor1aip1	1000		9.96578	#VALUE!
Irf2bpl	2.154	0.686088	1.10702	0.16362
Camk4	3.116	0.238329	1.6397	0.622824
Necap1	1.903	0.17248	0.928276	0.76326
Tax1bp1	1000		9.96578	#VALUE!
Pelo	7.793	9.47154e-05	2.96218	4.02358
Rnpep	3.164	2.63436e-05	1.66175	4.57932
Gpc1	2.523	0.201622	1.33514	0.695462
Agps	0.001		-9.96578	#VALUE!
Pex5l	10.13		3.34056	#VALUE!
Map4k3	3.236	0.117584	1.69421	0.929653
Ap3m2	5.61	0.000740874	2.488	3.13026
Tomm70			#VALUE!	#VALUE!
Got1	1.261	0.999915	0.334568	3.67505e-05
Gps1	0.922	0.999995	-0.117161	2.18631e-06
Vps33b	1000		9.96578	#VALUE!
Fhl1	4.483	9.60105e-05	2.16446	4.01768
Rheb	7.588	0.0263593	2.92372	1.57907
Erc1	1.015	0.993684	0.0214797	0.00275174
Evl	5.327		2.41332	#VALUE!
Acsl1	3.26	0.155051	1.70487	0.809527
Plxna3	3.083	0.49356	1.62433	0.30666
Adrm1	4.099	0.0107728	2.03527	1.96767
Prpsap2	4.296	0.012497	2.10299	1.90319
Mogs	1000		9.96578	#VALUE!
Pdp1	0.001		-9.96578	#VALUE!
Arf6	2.551	0.36309	1.35106	0.439986
Rps24	28.339	1.59345e-05	4.82472	4.79766
Kcnj4	0.001		-9.96578	#VALUE!
RPL37A	15.667	1.53589e-05	3.96966	4.81364
Gria1	9.5		3.24793	#VALUE!
Sumo2	2.282	0.756701	1.1903	0.121076
Ddah1	1.33	0.532335	0.411426	0.273815
Tdrd3	6.287	0.00722805	2.65237	2.14098
Slc8a1	2.753		1.461	#VALUE!
Ttc3	3.304	0.0200634	1.72421	1.6976
Akt1	6.904		2.78743	#VALUE!
Eepd1	1000		9.96578	#VALUE!
Cotl1	2.057	0.012558	1.04054	1.90108
Gabra3	3.494		1.80488	#VALUE!
Mpst	3.785		1.92029	#VALUE!
Nf1	15.163	0.0530817	3.92248	1.27506
Abhd12			#VALUE!	#VALUE!
Smarca4	5.64	0.00113893	2.4957	2.9435
Smarce1	2.555	0.00452501	1.35332	2.34438
Blvra	1000		9.96578	#VALUE!
Anks1b	2.089	0.812195	1.06281	0.0903397
Rps12	6.696	0.00303204	2.7433	2.51827
Pea15	1.499	0.968221	0.584	0.0140255
Kars1	1.191	0.935417	0.252173	0.0289947
Dld			#VALUE!	#VALUE!
Tmem163	0.001		-9.96578	#VALUE!
Dnajb6	4.607	2.3979e-05	2.20383	4.62017
Tagln2	1.615	0.284256	0.691534	0.54629
Arvcf			#VALUE!	#VALUE!
Gga3	4.133		2.04719	#VALUE!
Crnkl1	4.398	0.0752542	2.13685	1.12347
Tagln3	2.483	0.0144998	1.31208	1.83864
Grip1	8.378	0.000172752	3.06661	3.76258
Rpl36	13.871	1.93553e-05	3.794	4.7132
Lonp1	1000		9.96578	#VALUE!
Rpl29	6.709	0.473689	2.7461	0.324506
Prdx6	0.001		-9.96578	#VALUE!
Myo1b	13.804	1.96458e-06	3.78701	5.70673
Synrg	2.117		1.08202	#VALUE!
Pdpk1	4.58	0.142611	2.19535	0.845848
Ntrk2	5.397	0.17409	2.43216	0.759225
Atad3			#VALUE!	#VALUE!
Psmb1	4.014	0.28931	2.00504	0.538637
Ap2s1	8.721	2.20866e-08	3.12449	7.65587
Sec11a	6.239	0.0334006	2.64131	1.47625
	8.636		3.11036	#VALUE!
Serpina1	1.102	0.99999	0.140124	4.13653e-06
Plp1	1.579	0.999917	0.659011	3.60344e-05
Tp53i11	5.638	0.135698	2.49518	0.867427
Casp3	2.12	0.980949	1.08406	0.0083535
Taok3	2.878	0.00213577	1.52507	2.67045
Clu	34.098	1.75973e-07	5.09162	6.75455
Septin9	3.171	0.0861563	1.66494	1.06471
Nop16	1000		9.96578	#VALUE!
Pura	5.324	0.0210274	2.41251	1.67721
Znf22	1000		9.96578	#VALUE!
Kctd1	1000		9.96578	#VALUE!
Vps52	4.786	0.000600116	2.25882	3.22176
Cops4	4.067	0.00015934	2.02396	3.79768
Taok1	0.001		-9.96578	#VALUE!
Nisch	4.802		2.26364	#VALUE!
Dpcd	1.952	0.633539	0.964953	0.198227
Fahd2			#VALUE!	#VALUE!
Hpca	3.038	0.733641	1.60312	0.134516
Cdk12	1000		9.96578	#VALUE!
Ryr1	2.659	0.0010498	1.41088	2.97889
Gpx1	11.111	0.00378226	3.47392	2.42225
Cdk18	4.675	0.0046518	2.22497	2.33238
Nup93	1.125	0.999948	0.169925	2.25295e-05
Wrnip1	0.214	0.909844	-2.22432	0.041033
Ptpn1	2.13		1.09085	#VALUE!
Psmb7	0.646	1	-0.630394	2.39922e-08
Tmsb10	2.781	0.207415	1.4756	0.683159
Hsd17b12	6.487	0.00122678	2.69755	2.91123
Trappc13	1000		9.96578	#VALUE!
Ppm1g	5.766	0.0122908	2.52757	1.91042
Scamp1	0.001		-9.96578	#VALUE!
Iqsec3	1000		9.96578	#VALUE!
Rps5	3.364	0.010993	1.75018	1.95888
Rims2	1000		9.96578	#VALUE!
Mif	1.358	0.850691	0.441483	0.070228
Dnah12	36.874	1.7775e-08	5.20453	7.75019

## Sheet: P2
Gene Symbol	Abundance Ratio: (P2-Trio) / (P2-IgG)	Abundance Ratio P-Value: (P2-Trio) / (P2-IgG)
Dync1h1	3.452	0.0490567	1.78743	1.3093
Dctn1	19.905	4.67874e-10	4.31506	9.32987
Map1b	2.451	0.174883	1.29337	0.757253
Myh10	1.532	0.994571	0.615416	0.00236402
Cttnbp2	826.214	1.04139e-13	9.69037	12.9824
Cltc	1.916	0.730538	0.938098	0.136357
Atp1a3	22.436	2.22247e-06	4.48774	5.65316
Dpysl2	26.925	2.34016e-10	4.75087	9.63075
Map2	4.403	8.99254e-06	2.13849	5.04612
Tubb5	4.585	0.0199653	2.19692	1.69972
Sptan1	1.474	0.944275	0.559737	0.0249017
Dpysl3	19.313	1.13506e-09	4.2715	8.94498
Atp1a2	23.9	1.87876e-07	4.57894	6.72613
Tubb2b	4.227	6.1083e-07	2.07963	6.21408
Tubb2a	4.031	1.0155e-06	2.01114	5.99332
Eif5b	16.169	1.67864e-08	4.01516	7.77504
Crmp1	14.882	2.22556e-07	3.8955	6.65256
Atp1a1	8.209	0.000129249	3.03721	3.88857
Tubb3	5.176	1.64699e-06	2.37184	5.78331
Tuba1a	4.067	0.00283906	2.02396	2.54683
Tubb4b	5.023	2.43949e-05	2.32855	4.6127
Vim	3.839	0.000117732	1.94073	3.92911
Hspa8	4.065	4.74062e-06	2.02326	5.32416
Myo5a	7.123	0.000205866	2.83248	3.68642
Sipa1l1	19.437	1.48252e-10	4.28073	9.829
Actb	3.003	0.260677	1.5864	0.583898
Actg1	1.823	0.0828989	0.866315	1.08145
Atp5f1b	9.014	0.000288595	3.17217	3.53971
Trio	13.612	1.84245e-05	3.76681	4.7346
Ina	2.887	0.0217681	1.52957	1.66218
Tuba4a	2.344	0.673135	1.22897	0.171898
Atp5f1a	7.215	7.36984e-09	2.851	8.13254
Srcin1	5.432	0.000245098	2.44148	3.61066
Specc1l	154.559	1.00244e-06	7.27201	5.99894
Dpysl5	5.423	8.20069e-08	2.43909	7.08615
Hcn4	685.387		9.42078	#VALUE!
Stxbp1	1.749	0.0264384	0.80653	1.57777
Myo18a	7.313	0.0258367	2.87046	1.58776
Fasn	3.03	1.73435e-05	1.59932	4.76086
Aco2	9.865	9.32858e-06	3.30232	5.03018
Syn1	3.817	0.000813175	1.93244	3.08982
Kif5b	24.378	1.74784e-10	4.60751	9.7575
Ncam1	1.808	0.599463	0.854395	0.222238
Rph3a	17.956	1.48381e-07	4.16639	6.82862
Macf1	2.637	0.14441	1.3989	0.840404
Myh9	1.585	0.957376	0.664483	0.0189173
Dnm1	2.797	0.00237613	1.48388	2.62413
Rtn4	1.644	0.948432	0.71721	0.022994
Ap2b1	2.877	0.0134626	1.52457	1.87087
Hsp90ab1	3.041	0.000534535	1.60455	3.27202
Eif2b5	6.787	0.259171	2.76277	0.586413
Ybx1	8.546	4.9328e-05	3.09525	4.30691
Dclk1	8.337	0.000477756	3.05953	3.32079
Hsp90aa1	2.959	0.00242137	1.56511	2.61594
Cct2	1.665	0.795488	0.735522	0.0993666
Eif2b4	15.256	0.00629144	3.9313	2.20125
Pabpc1	4.097	0.000842324	2.03457	3.07452
Ncl	6.785	7.8881e-07	2.76235	6.10303
Atp2a2	3.149	0.0178667	1.65489	1.74796
Hnrnpk	2.708	0.00473074	1.43723	2.32507
Sec31a	1.886	0.968592	0.91533	0.0138592
Hspa5	6.221	7.38029e-06	2.63715	5.13193
Krt10	1.145	0.999899	0.195348	4.38342e-05
Eef1a1	3.422	0.00275775	1.77484	2.55944
Gap43	2.326	0.102437	1.21785	0.989544
Hk1	3.685	3.82105e-05	1.88166	4.41782
Gnao1	4.293	7.78192e-05	2.10199	4.10891
Dcx	8.608	0.000982931	3.10568	3.00748
Eif2s1	3.294	0.205729	1.71984	0.686703
Gapdh	5.188	1.1158e-05	2.37518	4.95241
Gdi1	4.177	3.75122e-05	2.06247	4.42583
Eif2s3	2.732	0.17608	1.44996	0.754289
Eno1	3.155	0.000144137	1.65764	3.84123
Nsf	4.203	0.0203865	2.07142	1.69066
Hnrnpm	2.01	0.0102019	1.0072	1.99132
Glud1	0.698	0.439254	-0.518701	0.357284
Ogdh	9.481		3.24504	#VALUE!
Marcks	2.361	0.0264011	1.2394	1.57838
Atp2b1	1.133	0.993077	0.180148	0.00301715
Krt5	1.237	0.999932	0.306846	2.93998e-05
Gtf2i	10.353	1.05656e-07	3.37198	6.9761
Matr3	3.481	0.005855	1.7995	2.23247
Eif2b3	7.27	0.630238	2.86196	0.200496
Map4	4.153	1.67724e-06	2.05415	5.77541
C3	1000	8.76077e-13	9.96578	12.0575
Tcp1	5.108	1.01349e-05	2.35276	4.99418
Dctn2	2.718	0.28392	1.44255	0.546804
Eif2s3y	0.001		-9.96578	#VALUE!
Ndufs1	8.967	1.3272e-05	3.16463	4.87706
Cntn1	1.649	0.507187	0.721591	0.294832
Eef2	2.696	0.000414509	1.43082	3.38247
Acat1	5.597	2.02693e-08	2.48465	7.69316
Pkm	6.781	4.21205e-07	2.7615	6.37551
Basp1	1.767	0.975749	0.821302	0.0106619
Acta1	5.473	0.0101095	2.45233	1.99527
Krt17	1.004	0.975033	0.00575927	0.0109805
Camk2b	7.514	3.42823e-05	2.90958	4.46493
Nadk2	16.468		4.04159	#VALUE!
Ywhab	1.866	0.0131705	0.899949	1.8804
Cct3	5.329	0.000183232	2.41386	3.737
Uba1	3.876	3.05367e-05	1.95457	4.51518
Ap2a2	3.097	0.00568165	1.63087	2.24553
Dpysl4	17.628	5.69815e-08	4.1398	7.24427
Immt	9.87	4.50137e-06	3.30305	5.34666
Hspd1	3.987	2.78004e-07	1.9953	6.55595
Pgk1	5.378	0.000436656	2.42707	3.35986
Hnrnpu	4.062	4.86233e-07	2.02219	6.31316
Aldoa	3.799	0.00888127	1.92562	2.05152
Hsp90b1	2.358	0.0326862	1.23756	1.48564
Strn3	3.451	0.615109	1.78701	0.211048
Nefm	3.209	0.000931643	1.68212	3.03075
Dync1li1	2.451	0.199217	1.29337	0.700674
Dnm1l	1.761	0.838873	0.816395	0.076304
Oxct1	4.719	0.706815	2.23848	0.150694
Sptbn2	1.803	0.666015	0.850399	0.176516
Uqcrc2	24.483	8.7947e-07	4.61371	6.05578
Eif4a2	2.855	0.0822782	1.51349	1.08472
Hnrnpa2b1	3.312	0.00215855	1.7277	2.66584
Atp2b2	4.271	0.00708837	2.09457	2.14945
Prkar2b	4.023	2.87183e-06	2.00827	5.54184
Nckap1	6.152	0.000199032	2.62106	3.70108
Paics	16.118	1.03437e-09	4.0106	8.98532
Stau2	4.488	0.000179402	2.16607	3.74617
Map6	5.022	0.00190406	2.32826	2.72032
Ddx1	4.023	0.00039062	2.00827	3.40825
Cct4	3.158	0.0020509	1.65901	2.68806
Klc1	4.164	0.000118006	2.05797	3.9281
Ap1b1	1.609	0.941933	0.686164	0.0259799
Mapt	3.558	0.00051825	1.83107	3.28546
Gdi2	4.274	0.00421553	2.09559	2.37515
Eef1a2	4.909	0.000274402	2.29543	3.56161
Dbn1	1.081	0.99997	0.112367	1.3195e-05
Rps3	4.392	0.000286304	2.13488	3.54317
Hdlbp	12.573	7.57468e-07	3.65226	6.12064
Rps4x	5.761	0.000198986	2.52632	3.70118
Gfap	3.56	0.000282667	1.83188	3.54872
Krt1	0.969	0.999988	-0.0454314	5.1707e-06
Ywhaz	2.842	0.150375	1.50691	0.822826
Jup	0.829	0.996329	-0.270556	0.00159701
Trappc3	3.396	0.096096	1.76384	1.01729
Atp2b4	31.361	2.91369e-08	4.9709	7.53556
Trappc4	16.543	0.000252439	4.04815	3.59784
Cand1	1.169	0.189905	0.225275	0.721464
Lmnb1	0.886	0.999987	-0.174621	5.52867e-06
Syn2	5.814	0.028384	2.53953	1.54693
Idh1	5.866	0.00190902	2.55238	2.71919
Cnp	3.041	7.28255e-05	1.60455	4.13772
Slc25a4	4.985	0.00122881	2.31759	2.91052
	0.91	0.999455	-0.136062	0.000236732
Rpl4	7.214	2.25993e-09	2.8508	8.64591
Phb1	28.412	1.13214e-05	4.82843	4.9461
Elp5	288.958	3.3823e-09	8.17472	8.47079
Nefl	2.727	0.0106463	1.44731	1.9728
Cct5	2.657	0.0247526	1.4098	1.60638
Ywhaq	2.292	0.0143136	1.19661	1.84425
Epb41l1	2.973	0.0104086	1.57192	1.98261
Pcmt1	1.093	0.999572	0.128293	0.000186132
Arf2	2.282	0.156473	1.1903	0.805561
Atp6v1b2	6.043	1.26784e-06	2.59526	5.89693
Arf4	1.942	0.66538	0.957543	0.17693
Eif2b1	5.408	0.314356	2.4351	0.502578
Slc25a5	4.135	0.00447386	2.04789	2.34932
Ckb	2.755	0.588215	1.46205	0.230464
Clasp2	3.35	0.0559238	1.74416	1.2524
Hba1	1.974	0.341649	0.981122	0.46642
Krt6a	0.849	0.999976	-0.236164	1.0304e-05
Rplp0	3.239	0.0308895	1.69555	1.51019
Rpl7	5.651	7.10053e-08	2.49851	7.14871
Ilf3	5.428	0.000475064	2.44042	3.32325
Rpl9	9.508	0.00380562	3.24914	2.41957
Calm3	2.586	0.921877	1.37072	0.0353272
Rplp2	7.096	2.9877e-05	2.82701	4.52466
Cfl1	3.347	0.000130182	1.74287	3.88545
Eif2b2	3.679	0.829162	1.87931	0.0813606
Arf5	1.898	0.825857	0.92448	0.0830951
Pygb	7.265	0.000312097	2.86096	3.50571
Lrpprc	0.001		-9.96578	#VALUE!
Hnrnpa3	4.047	0.0965495	2.01685	1.01525
Hnrnph1	4.037	8.9983e-06	2.01328	5.04584
Fn1	11.07	0.00136042	3.46858	2.86633
Afdn	10.303	0.0205858	3.36499	1.68643
Abcf1	1.902	0.896127	0.927517	0.0476307
Dclk2	8.442	0.00161228	3.07758	2.79256
Ppp3cb	4.385	2.06207e-06	2.13258	5.6857
Tufm	40.045	0.0536288	5.32355	1.2706
Camk2a	5.45	0.00052445	2.44626	3.2803
Cs	4.882	0.011741	2.28747	1.9303
Rps3a	6.397	2.19788e-05	2.6774	4.658
Rpl6	3.237	6.05596e-05	1.69466	4.21782
Rab3ip	2.201	0.357094	1.13816	0.447217
Klhl22	10.805	0.125448	3.43363	0.901535
Pdia3	2.548	0.0218715	1.34937	1.66012
Hspa9			#VALUE!	#VALUE!
Trim28	2.393	0.154516	1.25882	0.811027
Atat1	3.778	0.135399	1.91762	0.868385
Elp6	190.361	2.10038e-08	7.57259	7.6777
Ywhah	2.528	0.0295547	1.338	1.52937
Trappc1	3.655	0.236044	1.86987	0.627008
Phb2	17.633	4.48975e-11	4.14021	10.3478
Hbb	1.249	0.998889	0.320773	0.000482976
Trap1	10.153	0.00298564	3.34383	2.52496
Ppp3ca	7.592	7.49122e-07	2.92448	6.12545
Camkv	5.522	9.50934e-05	2.46519	4.02185
Eif3a	3.321	0.0576494	1.73162	1.23921
Fscn1	6.459	7.55256e-05	2.69131	4.12191
Gpsm1	2.878	0.0257039	1.52507	1.59
Rufy3	1.569	0.451049	0.649845	0.345777
Npm1	4.151	0.000572992	2.05346	3.24185
Elavl2	3.577	0.00261188	1.83875	2.58305
Acly	3.687	0.00169101	1.88245	2.77185
Ywhag	2.093	0.627182	1.06557	0.202606
Rpl3	5.162	0.000622146	2.36793	3.20611
Uqcrc1	4.253	0.000155443	2.08848	3.80843
Rpl7a	6.056	2.13938e-05	2.59837	4.66971
Septin11	2.05	0.433174	1.03562	0.363338
Got2	3.344	0.000451303	1.74157	3.34553
Ywhae	1.847	0.770727	0.885184	0.113099
Dlg4	19.06	0.000354723	4.25248	3.45011
Dync1i2	1.637	0.824235	0.711054	0.0839489
Trappc2l	0.984	0.999982	-0.0232698	7.96193e-06
Hnrnpa1	3.351	0.00136844	1.74459	2.86377
Sdha	1000		9.96578	#VALUE!
Mark3	10.507	0.0498151	3.39328	1.30264
Itsn1	1.553	0.973717	0.635058	0.0115672
Gnaq	3.942	4.83274e-05	1.97893	4.31581
Caprin1	2.846	0.356396	1.50894	0.448068
Add1	49.168	1.64968e-12	5.61965	11.7826
Syt1	3.198	0.0386924	1.67717	1.41237
Snrnp200	4.694	0.00819882	2.23082	2.08625
Rab14	4.722	7.84102e-05	2.2394	4.10563
Snap91	1.482	0.915475	0.567545	0.0383537
Hnrnpl	8.85	2.01722e-06	3.14568	5.69525
Ddx39b	2.391	0.208316	1.25761	0.681277
Rab1A	3.791	0.00209029	1.92258	2.67979
Krt2	1.179	0.998262	0.237564	0.000755659
Ldhb	1.299	0.553785	0.377401	0.256659
Arpc2	7.639	1.75046e-07	2.93338	6.75685
Slc1a2	3.223	0.0431476	1.6884	1.36504
Rbmx	2.015	0.378976	1.01078	0.421388
Rbmxrtl	2.493	0.952557	1.31788	0.021109
Rpap3	16.574	0.000218585	4.05085	3.66038
Alb	2.369	0.608472	1.24428	0.215759
Lzts3	40.435	3.57582e-07	5.33753	6.44662
Gnai2	6.708	2.23189e-06	2.74588	5.65133
Map1a	0.877	0.999107	-0.189351	0.000388029
Rps15	4.879	0.000100618	2.28659	3.99733
H2ac18	4.563	0.0839198	2.18998	1.07614
Ybx3	1000		9.96578	#VALUE!
C5	31.09	1.54139e-05	4.95838	4.81209
Rab2a	6.695	0.000188315	2.74308	3.72512
Rtn1	2.068	0.435173	1.04824	0.361338
Slc1a3	3.106	0.0618068	1.63506	1.20896
Rpl10a	4.545	3.59258e-05	2.18428	4.44459
Napb	1.433	0.855492	0.519039	0.067784
Pak3	2.597	0.83458	1.37685	0.078532
Camk2g	5.641	3.18518e-06	2.49595	5.49687
Thrap3	5.08	0.129576	2.34483	0.887476
Mdh2	3.39	0.172945	1.76129	0.762093
Pdha1	14.589	7.68475e-05	3.86681	4.11437
Elavl4	2.683	0.110192	1.42385	0.95785
Atp2b3	1000		9.96578	#VALUE!
	2.232	0.838255	1.15834	0.0766238
Atp5pb	4.944	4.65213e-05	2.30568	4.33235
Eif4a3	3.844	0.00825847	1.94261	2.0831
Eef1g	3.915	0.0254871	1.96901	1.59368
Camk2d	6.537	3.67958e-06	2.70863	5.4342
Kif2a	7.074	3.52979e-05	2.82253	4.45225
Glul	2.299	0.0130052	1.20101	1.88588
Hnrnpc	3.802	0.0455663	1.92676	1.34136
Rims1	14.471	3.26878e-05	3.85509	4.48561
Slc25a12	4.585	4.27009e-05	2.19692	4.36956
Dlat	0.663	0.680455	-0.592919	0.167201
Prkra	3.748	0.0104552	1.90612	1.98067
Cnn3	1.867	0.592723	0.900722	0.227148
Ldha	3.62	0.000105957	1.85599	3.97487
Dars1	2.936	0.000565155	1.55385	3.24783
Pdhb	2.251	0.733515	1.17057	0.134591
Atxn10	1.923	0.408028	0.943359	0.38931
Rps2	5.34	1.40534e-06	2.41684	5.85222
Prkacb	2.954	0.434656	1.56267	0.361854
Ppfia3	7.208	1.89495e-05	2.8496	4.7224
Kif21b	16.841	2.344e-07	4.07391	6.63004
Idh2	1000		9.96578	#VALUE!
Canx	5.649	0.000164674	2.498	3.78337
Septin7	3.607	0.0302088	1.8508	1.51987
Slc25a3	5.549	0.00355885	2.47223	2.44869
Mark1	7.556	0.0262016	2.91762	1.58167
Acot7	4.656	0.00015722	2.21909	3.80349
Eif3e	2.942	0.0585698	1.5568	1.23233
Pfkm	5.232	3.54563e-05	2.38736	4.45031
Ehd1	3.674	0.00241265	1.87735	2.61751
Strn	1000		9.96578	#VALUE!
Srgap2	3.373	0.124671	1.75403	0.904236
Cap1	1.836	0.0311549	0.876566	1.50647
Pafah1b1	8.469	4.79988e-09	3.08219	8.31877
Dnm2	9.131	0.00860457	3.19077	2.06527
Idh3a	5.842	0.0769019	2.54646	1.11406
Pfkp	5.139	5.38738e-05	2.36149	4.26862
Rpl17	6.919	1.5421e-05	2.79056	4.81189
Lasp1	3.734	2.22701e-06	1.90072	5.65228
Kif5a	0.641	0.99037	-0.641604	0.00420238
Copb1	1.896	0.843513	0.922959	0.0739083
Serbp1	3.609	0.00801883	1.8516	2.09589
Atp5f1c	40.108	5.90261e-12	5.32582	11.229
Rab11b	3.554	6.29321e-07	1.82944	6.20113
Actn1	1.942	0.786879	0.957543	0.104092
Snd1	2.66	0.00621405	1.41143	2.20663
Gsk3b	4.49	0.143861	2.16672	0.842058
Septin3	3.508	5.0324e-06	1.81065	5.29823
Coro1a	45.775	1.63114e-12	5.51649	11.7875
Vars1	3.765	0.0134579	1.91265	1.87102
Syngap1	14.752	0.0030987	3.88284	2.50882
Rai14	1000		9.96578	#VALUE!
Farp1	5.371	4.01432e-06	2.42519	5.39639
Rab3a	7.396	4.14384e-06	2.88675	5.3826
Vgf	28.564	8.23873e-09	4.83613	8.08414
Hadha	2.445	0.157746	1.28983	0.802043
Actn4	0.712	0.975884	-0.490051	0.0106018
Rpn1	2.833	0.113667	1.50233	0.944366
Prkaca	6.182	0.157264	2.62807	0.803371
Rps16	5.047	0.000438563	2.33543	3.35797
Picalm	2.066	0.317043	1.04684	0.498882
Bsn	2.434	0.296199	1.28333	0.528417
Atp5po	1.133	0.997271	0.180148	0.00118698
Psmc5	3.993	3.66313e-05	1.99747	4.43615
Top2a	4.903	0.000119064	2.29366	3.92422
Mapre1	2.098	0.109198	1.06901	0.961787
Rps8	6.003	0.00136755	2.58568	2.86406
Rab7a	5.663	4.81913e-06	2.50157	5.31703
Vcp	1.223	0.989568	0.290424	0.00455434
Vapa	2.941	0.0127992	1.55631	1.89282
Septin5	3.288	0.0713581	1.71721	1.14656
Aldoc	3.421	4.18351e-06	1.77442	5.37846
Tubg1	3.12	0.25102	1.64155	0.600292
Khsrp	1.714	0.778819	0.777367	0.108563
Vat1	3.193	0.0796221	1.67491	1.09897
Oat	2.413		1.27083	#VALUE!
Eif3c	2.819	0.0466127	1.49518	1.3315
Hnrnpf	6.366	1.45173e-06	2.67039	5.83811
Dnm3	3.283	0.522783	1.71501	0.281678
Rpl18	2.548	0.0524462	1.34937	1.28029
Rpl23a	5.329	0.0134251	2.41386	1.87208
Coro1b	77.327	1.95145e-09	6.2729	8.70964
Actr3	5.434	2.17737e-06	2.44201	5.66207
Gnb1	2.142	0.173422	1.09896	0.760895
Kif1a	4.858	0.000480374	2.28036	3.31842
Bdh1	0.001		-9.96578	#VALUE!
Eno2	2.876	0.194034	1.52406	0.712122
Rps18	7.322	0.00194763	2.87224	2.71049
Rps9	5.419	9.61385e-06	2.43803	5.0171
Eif3b	1.233	0.929918	0.302173	0.0315555
Krt73			#VALUE!	#VALUE!
Sfxn3	13.79		3.78555	#VALUE!
Cadps	2.815	0.0570689	1.49313	1.2436
Calr	0.621	0.999995	-0.687335	2.29541e-06
Rps11	5.179	0.000176889	2.37267	3.7523
Ap2m1	3.248	0.000177474	1.69955	3.75087
Prkcb	6.734	3.76674e-06	2.75146	5.42403
Pdia6	1.845	0.392859	0.883621	0.405764
Lmna	1.615	0.324966	0.691534	0.488162
H4c16; H4c2; Hist1h4m	2.478	0.0453729	1.30918	1.3432
Rpl12	4.928	0.00022738	2.301	3.64325
Rps14	5.284	0.00639203	2.40163	2.19436
Banf1	2.416	0.947239	1.27262	0.0235403
Eef1d	5.207	0.000132426	2.38045	3.87803
Prkcg	13.083	0.000140675	3.70962	3.85178
Anxa2	1.097	0.999396	0.133564	0.000262549
Cyb5r3	7.146	0.00249715	2.83714	2.60256
Plcb1	2.816	0.758042	1.49365	0.120307
Vdac1	4.909	0.00876706	2.29543	2.05715
Rpl10	8.306	2.22692e-05	3.05415	4.6523
Hspa4	3.414	0.00445964	1.77146	2.3507
Rps10	2.73	0.802272	1.4489	0.0956783
Hadhb	1000		9.96578	#VALUE!
H2afy	2.425	0.00787788	1.27798	2.10359
Sipa1l2	24.135	3.96644e-05	4.59305	4.4016
Rpl13a	5.834	1.56625e-07	2.54449	6.80514
Arhgef2	9.797	0.0143236	3.29234	1.84395
Arcn1	3.092	0.216545	1.62854	0.664451
Fyttd1	28.329	1.48966e-07	4.82421	6.82691
Aak1	5.595	0.00427278	2.48414	2.36929
	4.822	0.000392499	2.26963	3.40616
Gls	0.001		-9.96578	#VALUE!
Vapb	2.884	0.0142569	1.52807	1.84598
Krt15	0.587	0.999909	-0.768568	3.93279e-05
Rab6a	3.9	0.00108488	1.96347	2.96462
Rpl15	8.861	2.42386e-05	3.14747	4.61549
Pfn1	5.4	0.000721607	2.43296	3.1417
Fxr1	8.324	0.00161757	3.05728	2.79114
Arl8b	1.841	0.805242	0.88049	0.0940737
Krt8	0.974	0.993695	-0.0380063	0.00274684
Nono	3.633	0.0123721	1.86116	1.90756
Syn3	3.87	0.0650806	1.95233	1.18655
Acad9	0.001		-9.96578	#VALUE!
Rps6	5.113	2.12814e-07	2.35417	6.672
Atp1b1	8.851	0.00425321	3.14584	2.37128
Napa	0.829	1	-0.270556	7.35148e-11
Mapre2	4.312	7.40697e-07	2.10836	6.13036
Mybbp1a	25.933	0.000138315	4.69672	3.85913
Slc25a11	7.811		2.96551	#VALUE!
Krt19	0.64		-0.643856	#VALUE!
Prrc2a	12.747	0.000131193	3.67209	3.88209
Add2	4.767	9.62083e-07	2.25308	6.01679
Rps13	5.132	0.000283091	2.35952	3.54807
Otub1	2.009	0.0269279	1.00648	1.5698
Gsk3a	3.519	0.0211984	1.81517	1.6737
Ndufs2	5.049		2.336	#VALUE!
Rpl27	7.015	0.115366	2.81044	0.937924
Capzb	3.888	1.62361e-07	1.95903	6.78952
Pak1	0.64	0.992961	-0.643856	0.00306785
Hcn2	2.528	0.00775765	1.338	2.11027
Dync1li2	2.721	0.370611	1.44414	0.431082
Hsd17b10			#VALUE!	#VALUE!
Uchl1	2.897	0.21966	1.53456	0.658249
Elp1	11.532	2.59885e-07	3.52757	6.58522
H1-4	2.171	0.188774	1.11836	0.724057
Igf2bp1	4.606	0.00246237	2.20351	2.60865
Arhgap44	157.59	4.91469e-09	7.30003	8.3085
Gna11	3.959	0.00515444	1.98514	2.28782
Syncrip	4.88	0.0928028	2.28688	1.03244
Fdps	5.735	0.000109623	2.51979	3.9601
Wdr1	10.023	1.40953e-05	3.32524	4.85093
Hsd17b4	1.55	0.921419	0.632268	0.0355427
Rab3b	7.861	1.78172e-05	2.97471	4.74916
Ran	3.872	0.000186852	1.95308	3.7285
Slc12a5	6.399	0.0339403	2.67785	1.46928
Gnai3	5.687	0.0068281	2.50767	2.1657
Rpl5	8.397	1.07647e-06	3.06987	5.968
Gnaz	5.031	0.0396335	2.33085	1.40194
Rpl13	3.894	3.65542e-05	1.96125	4.43706
Lrp1	1.68	0.807755	0.748461	0.0927202
Prkca	26.883	5.76057e-06	4.74862	5.23953
Rab1b	5.19	0.00100209	2.37573	2.99909
Nop58	2.286	0.0899518	1.19283	1.04599
Gak	2.353	0.291341	1.2345	0.535598
Pde2a	5.93	6.94057e-05	2.56803	4.15861
Ncdn	2.282	0.0807126	1.1903	1.09306
Prpf19	5.325	0.000102554	2.41278	3.98905
Wdr7	4.152	0.00740191	2.05381	2.13066
Rps7	1.721	0.92012	0.783247	0.0361554
Ppia	1.884	0.917477	0.913799	0.0374046
Gnai1	2.606	0.00510648	1.38184	2.29188
Gpi	0.724	0.9994	-0.465938	0.000260639
Sec22b	2.717	0.0271812	1.44201	1.56573
Nedd4	3.101	0.00349154	1.63273	2.45698
Hp1bp3	8.288	1.30138e-06	3.05102	5.88559
Mbp	1.429	0.999998	0.515006	1.02277e-06
Homer1	2.48	0.580374	1.31034	0.236292
Ppp1ca	3.533	0.000574877	1.82089	3.24043
Afp	2.415	0.973274	1.27202	0.0117649
Stmn1	2.4	0.807434	1.26303	0.0928928
Dlg3	1.376	0.996299	0.46048	0.00161015
Ndufa10	1000		9.96578	#VALUE!
Rab18	5.516	3.53353e-06	2.46362	5.45179
Ilf2	4.424	0.00285433	2.14535	2.5445
Mapk1	2.475	0.14036	1.30743	0.852758
Rpl14	4.824	2.34828e-06	2.27023	5.62925
Anxa6	4.226	0.000614513	2.07929	3.21147
Phyhipl	1.279	0.999513	0.355016	0.000211686
Trappc2b	1.053	0.989404	0.0745054	0.00462625
Elavl1	5.011	0.00033988	2.3251	3.46867
Septin8			#VALUE!	#VALUE!
Rars1	6.263	0.000165149	2.64685	3.78212
Eif3i	5.582	0.00207427	2.48078	2.68313
Cdc5l	3.382	0.0363266	1.75788	1.43977
Idh3g	0.001		-9.96578	#VALUE!
Sv2a	1.094	0.999145	0.129613	0.000371632
Hsph1	5.409	3.10039e-06	2.43536	5.50858
Ndrg1	3.271	0.0299916	1.70973	1.523
Psmd2	5.112	3.41315e-08	2.35389	7.46684
Ctnnb1	4.873	0.207911	2.28481	0.682122
Vdac2	5.48	0.000772618	2.45418	3.11203
Dynll1	1000		9.96578	#VALUE!
Ppib	5.221	0.569742	2.38433	0.244322
Ehd3	3.85	0.509528	1.94486	0.292832
Twf1	4.888	0.187639	2.28924	0.726678
Fbl	6.588	0.00938354	2.71984	2.02763
Prdx2	1.791	0.584895	0.840765	0.232922
Ptprs	13.799	0.000751752	3.78649	3.12393
	2.427	0.109742	1.27917	0.959629
Rab10	8.492	0.0273055	3.0861	1.56375
Atl1	5.232	0.000191174	2.38736	3.71857
Ccdc50	1000		9.96578	#VALUE!
Dynll2	60.061		5.90836	#VALUE!
Rab35	7.824	0.147864	2.96791	0.830137
Pc	1.703		0.768078	#VALUE!
Agap2	5.77	0.00997763	2.52857	2.00097
Rab3c	4.33	4.01535e-05	2.11437	4.39628
Aldh2	1000		9.96578	#VALUE!
Ahcyl1	9.11	0.00689575	3.18745	2.16142
Gad2	8.085	1.49546e-07	3.01525	6.82523
Brsk1	4.474	0.14679	2.16157	0.833304
Dstn	5.009	0.00349708	2.32452	2.45629
Myl6	2.617	0.472509	1.38791	0.325589
Iqsec1	50.915	2.15316e-08	5.67002	7.66692
Tars1	30.263	1.85407e-11	4.91948	10.7319
Ptma	1.404	0.998813	0.489543	0.00051578
Copb2	5.398	0.000341764	2.43242	3.46627
Dctn4	5.108	0.000429458	2.35276	3.36708
Rasgrp2	4.456	0.0335559	2.15575	1.47423
Ckmt1	3.294	0.14755	1.71984	0.831061
Tpm3	0.663	0.999912	-0.592919	3.81688e-05
Ppp1cc	3.404	0.143919	1.76723	0.841883
Rps20	3.627	0.0019952	1.85878	2.70001
Slc25a22	3.425	0.000113339	1.7761	3.94562
Rpn2	4.992	0.00473452	2.31962	2.32472
Pak2	1.562	0.995996	0.643394	0.00174241
Cpe	6.148	0.0318234	2.62012	1.49725
Rab5a	5.712	1.01447e-06	2.514	5.99376
Hspa1a	1.97		0.978196	#VALUE!
Ykt6	1.545	0.965673	0.627607	0.0151697
Tpp2	6.703	2.34944e-06	2.74481	5.62904
Rhoa	7.782	1.59919e-10	2.96014	9.7961
Ppfia4	36.334	1.06642e-07	5.18325	6.97207
Rpl30	7.601	2.58216e-07	2.92619	6.58802
Tf	0.519	0.995359	-0.946194	0.0020202
Strap	4.635	0.000174587	2.21257	3.75799
Stx1b	2.059	0.504812	1.04194	0.296871
Capza2	4.983	0.0177262	2.31701	1.75138
Maoa	9.671		3.27367	#VALUE!
Srsf6	15.155	9.01093e-07	3.92172	6.04523
Tsnax	26.194	0.00117214	4.71116	2.93102
Wars1	4.86	0.000674113	2.28096	3.17127
Park7	4.481	0.00855384	2.16382	2.06784
Tanc2	5.708	0.147787	2.51299	0.830364
Rpl8	3.048	2.19464e-05	1.60786	4.65864
Sar1b	2.222	0.741542	1.15186	0.129864
H1-5	0.744	1	-0.426625	0
Rpl24	5.493	0.000181732	2.45759	3.74057
Psmc2	5.774	1.04847e-06	2.52957	5.97944
Opa1	2.183		1.12631	#VALUE!
Rpl23	5.475	1.44892e-05	2.45286	4.83896
Ddx21	4.242	0.000511491	2.08474	3.29116
Rala	5.679	7.55463e-05	2.50564	4.12179
Cdc42bpb	2.69	0.261781	1.42761	0.582061
Actr2	6.604	1.39505e-05	2.72334	4.85541
Pfn2	3.87	0.21534	1.95233	0.666876
Rps27	6.746	2.93316e-05	2.75403	4.53266
Eif3d	8.922	0.00010534	3.15737	3.9774
Vdac3	6.745	0.0267788	2.75382	1.57221
Tecr	6.232	9.1907e-05	2.6397	4.03665
Rack1	7.008	8.25057e-08	2.809	7.08352
Atp1b2	12.199	1.39523e-05	3.60869	4.85536
Pacs1	4.056	0.0818894	2.02006	1.08677
Arhgef7	2.245	0.251622	1.16672	0.599251
Gstp1	2.632	0.5615	1.39616	0.25065
Krt7	3.62	0.043796	1.85599	1.35857
Gprasp1	6.63	0.00211061	2.72901	2.67559
Gnas	5.887	0.000908087	2.55753	3.04187
Trim3	6.332	0.00894004	2.66266	2.04866
Pafah1b2	1.368	0.999696	0.452068	0.000132187
Rap1b	7.085	6.08181e-07	2.82477	6.21597
Gars1	3.946	4.57759e-06	1.98039	5.33936
Fcgr3a	0.886	0.999996	-0.174621	1.65118e-06
Rps23	4.229	3.93604e-05	2.08032	4.40494
Bzw2	2.291	0.867671	1.19598	0.0616449
Nme2	2.624	0.289728	1.39177	0.53801
Rac1	6.199	3.38845e-07	2.63204	6.47
Mthfd1	0.763	0.916046	-0.390245	0.0380827
Exoc4	7.575	0.0648503	2.92125	1.18809
Fh	1000		9.96578	#VALUE!
Rpsa	2.663	0.0306932	1.41305	1.51296
Etf1	3.128	0.736558	1.64524	0.132793
Arpc1a	9.322	2.08684e-06	3.22064	5.68051
Gstm1	3.958	3.09999e-05	1.98477	4.50864
Prdx1	1.666	0.239317	0.736388	0.621027
Sirt2	0.704	0.996175	-0.506353	0.00166429
Rps19	2.005	0.686776	1.0036	0.163185
Tmpo	1000		9.96578	#VALUE!
Pcyt2	12.404		3.63273	#VALUE!
Csnk1d	8.332	0.00118025	3.05866	2.92803
Pih1d1	1000		9.96578	#VALUE!
Gda	3.539		1.82334	#VALUE!
Myl12b	7.429	0.479496	2.89317	0.319215
Cdc42	6.369	3.43445e-06	2.67107	5.46414
Akr1a1	4.1	0.0470528	2.03562	1.32741
Pebp1	1.102	0.999774	0.140124	9.82123e-05
Ube2n	1.46	0.809012	0.545968	0.0920449
Ppp2r2a	4.655	5.51177e-08	2.21878	7.25871
Farsa	3.989	0.00851574	1.99603	2.06978
Pafah1b3	2.445	0.00622846	1.28983	2.20562
Gnb2	3.944	1.78176e-05	1.97966	4.74915
Uso1	1.213	0.99952	0.27858	0.000208408
Fga	3.678	0.172091	1.87892	0.764243
Col1a1	5.826	0.00201234	2.54251	2.6963
Rpl38	3.465	0.170046	1.79286	0.769433
Taldo1	3.462	0.000626084	1.79161	3.20337
Copg2	1.803	0.99	0.850399	0.00436459
Itpa	8.431	0.0295341	3.0757	1.52968
Atp6v1e1	3.165	0.0101373	1.66221	1.99408
Uba52	2.851	0.00332983	1.51147	2.47758
Fyn	4.109	0.175551	2.03879	0.755597
Mark2	15.348	0.00330995	3.93998	2.48018
Cdkn2aip	4.962		2.31092	#VALUE!
Srprb	3.965	0.528823	1.98732	0.27669
Puf60	2.202	0.539139	1.13881	0.268299
Nptn	1000		9.96578	#VALUE!
Ezr	5.607	0.0236465	2.48723	1.62623
Prep	13.816	0.00118019	3.78827	2.92805
Rab8b	1000		9.96578	#VALUE!
Fmr1	8.986	0.000300449	3.16768	3.52223
Psmd11	5.079	0.000947292	2.34454	3.02352
Cmtr1	1000		9.96578	#VALUE!
Rpl26	6.748	2.55149e-09	2.75446	8.59321
	1.273	0.931466	0.348232	0.0308332
Pfkl	5.782	0.0123357	2.53157	1.90884
Znf423	8.257	0.0202121	3.04562	1.69439
Vsnl1	1.661	0.780921	0.732052	0.107393
Uqcrfs1	12.38		3.62994	#VALUE!
Aco1	4.029	0.000365139	2.01042	3.43754
Pitpna	1.149	0.998456	0.200379	0.000671238
Sod1	1.667	1	0.737254	1.20123e-08
Sfxn1	4.796		2.26183	#VALUE!
Pa2g4	1.501	0.0630225	0.585924	1.2005
	1000		9.96578	#VALUE!
Ctsd	1.721	0.0652515	0.783247	1.18541
Cnrip1	3.88	0.00935488	1.95606	2.02896
Prkce	3.903	0.00015876	1.96458	3.79926
Caskin1	3.458	0.485021	1.78994	0.314239
Cycs	4.563	0.327659	2.18998	0.484578
Prkar2a	3.615	0.000241503	1.854	3.61708
Arfgap2	2.222	0.682236	1.15186	0.166065
Pgrmc1	2.634	0.258277	1.39726	0.587915
Atp6v0a1	3.335	0.637208	1.73769	0.195719
Lyar	4.063	0.0348136	2.02255	1.45825
Hint1	6.009	0.00225819	2.58712	2.64624
Rpl18a	6.696	0.00946372	2.7433	2.02394
Pip4k2b	3.687	0.0189966	1.88245	1.72132
Atp2c1	1.83	0.460747	0.871844	0.336537
Capza1	2.327	0.140969	1.21847	0.850876
Gria2	1.874		0.906121	#VALUE!
Csnk2a1	3.803	0.187589	1.92714	0.726793
Stmn2	2.063	0.222935	1.04474	0.651821
Ap1m1	4.472	7.04178e-06	2.16092	5.15232
Flnc	0.737		-0.440263	#VALUE!
Tkt	1.716	0.973795	0.77905	0.0115325
Qdpr	4.449	0.000633516	2.15348	3.19824
Tst	18.121	1.18643e-06	4.17959	5.92576
Metap2	8.574	2.74477e-07	3.09997	6.56149
Wasf1	3.606	0.0267831	1.8504	1.57214
Magi1	24.63		4.62234	#VALUE!
Usp10	1.298	0.927662	0.37629	0.0326104
Spast	3.455	0.677705	1.78869	0.168959
Bag6	2.979	0.77337	1.57483	0.111613
Marcksl1	1.212	1	0.27739	9.57597e-11
Dhx30	6.124	0.000609404	2.61447	3.21509
Blmh	1.443	0.907741	0.529071	0.0420379
Ago2	3.629	0.175271	1.85957	0.75629
H2az1	3.554		1.82944	#VALUE!
Rab4a	1.614	0.968772	0.690641	0.0137783
Rps27l	6.409	5.77106e-05	2.6801	4.23874
Mast1	5.398	0.0617388	2.43242	1.20944
Gpm6a	2.439	0.59501	1.28629	0.225476
Rpl27a	3.3	0.00467556	1.72247	2.33017
Brsk2	1.444	0.710792	0.530071	0.148257
Abat			#VALUE!	#VALUE!
Arfgef1	24.398		4.60869	#VALUE!
Snrpb	1.88	0.626046	0.910733	0.203394
Palm	0.702	0.999546	-0.510457	0.000197348
Prps1	5.08	6.62182e-09	2.34483	8.17902
Ptbp2	79.174	1.14139e-07	6.30695	6.94257
Mapk3	6.906	0.0528777	2.78785	1.27673
Ddah2	3.269	0.158897	1.70885	0.798886
Fnbp1l	2.879	0.0087315	1.52557	2.05891
Ssb	6.165	0.0194554	2.6241	1.71096
Rps15a	5.918	0.0018463	2.56511	2.7337
Apeh	19.839		4.31027	#VALUE!
Dlg2	3.837	0.05757	1.93998	1.2398
Rnmt	2.205	0.101473	1.14078	0.993651
Suclg1	1000		9.96578	#VALUE!
Celf2	6.784	0.000107803	2.76214	3.96737
Dnmt1	7.608	0.00107379	2.92752	2.96908
Nova1	1.669	0.0668906	0.738984	1.17463
Plec	0.322	0.627464	-1.63487	0.202411
Tomm22			#VALUE!	#VALUE!
Rps25	22.595	6.68722e-11	4.49793	10.1748
Psmc4	2.814	4.00468e-06	1.49262	5.39743
Camsap1	2.55	0.329544	1.3505	0.482087
Aarsd1	14.294	0.000832984	3.83734	3.07936
Rtn3	2.171	0.375987	1.11836	0.424827
L1cam	1.121	0.99995	0.164786	2.17477e-05
Nln	2.224	0.76718	1.15316	0.115103
Cnksr2	27.668	0.00218505	4.79015	2.66054
Kcnj6	49.725		5.6359	#VALUE!
Xpo1	2.174	0.195197	1.12035	0.709526
Ppp1r7	8.331	0.00138986	3.05849	2.85703
Arl1	2.44	0.567647	1.28688	0.245922
Pclo	7.938	0.0228017	2.98878	1.64203
Afap1	10.487	0.0007761	3.39053	3.11008
Dpp3	6.976	0.00147543	2.8024	2.83108
Hyou1	2.067		1.04754	#VALUE!
Slc7a5	3.436	0.0125339	1.78073	1.90191
Src	4.749	6.25595e-05	2.24762	4.20371
Ahi1	3.772	0.00337722	1.91533	2.47144
Arhgdia	3.671	0.631318	1.87617	0.199752
Cxadr	0.62	0.999986	-0.68966	6.16373e-06
Srsf2	5.704	0.0130024	2.51197	1.88598
Cds2	5.984	0.00505818	2.58111	2.29601
Vamp2	2.166	0.801521	1.11503	0.0960852
Agfg1	1.56	0.961555	0.641546	0.0170259
Uggt1	2.945	0.221002	1.55827	0.655603
Aldh1b1			#VALUE!	#VALUE!
Dnaja1	5.367	2.33532e-08	2.42412	7.63165
Rps28	2.614	0.00335773	1.38626	2.47395
Tmed10	0.578	0.294647	-0.790859	0.530698
Ttr	0.504	0.999997	-0.988504	1.49984e-06
Ryr2	1000		9.96578	#VALUE!
Cask	5.758	0.000148848	2.52557	3.82726
Atp6v1c1	4.121	0.0028698	2.04299	2.54215
Nap1l4	3.393	0.162644	1.76256	0.788761
C4	204.642	1.64927e-09	7.67696	8.78271
Bzw1	0.702	0.999999	-0.510457	2.33102e-07
Ptpn23	1.397	0.909028	0.482332	0.0414228
Eif3g	3.306	0.306605	1.72509	0.513421
Map2k2	22.697	0.00559673	4.50443	2.25207
Ctbp1	2.398	0.797339	1.26183	0.0983568
Mink1	4.371	0.0079168	2.12796	2.10145
Syt5	1000		9.96578	#VALUE!
Sfxn5			#VALUE!	#VALUE!
Nsfl1c	0.927	0.999997	-0.109359	1.41759e-06
Fgb	1.131	1	0.177599	3.53431e-10
Dynlrb1	5.216	0.0657339	2.38294	1.18221
Exoc8	5.582	0.093875	2.48078	1.02745
Slc25a1	2.021	0.256483	1.01507	0.590941
Rpl19	2.659	0.0421942	1.41088	1.37475
Map2k1	4.436	0.0183015	2.14926	1.73751
Csde1	5.032	0.00109619	2.33113	2.96011
Ruvbl1	3.103	0.0471013	1.63366	1.32697
Ank3	9.616	0.00111776	3.26544	2.95165
Atp5pd	0.824	0.937633	-0.279284	0.0279672
Cyth2	6.546	0.00256127	2.71061	2.59155
Trim2	3.382	0.0578031	1.75788	1.23805
Eif3h	1.003	1	0.00432161	5.76405e-10
Fads2	8.887	0.00305348	3.1517	2.51521
Ncbp1	3.01		1.58976	#VALUE!
Rps26	7.952	5.51079e-06	2.99132	5.25879
Nrxn1	2.332	0.0330161	1.22157	1.48127
P4hb	2.789	0.859233	1.47975	0.0658892
Stx1a	2.047	0.839062	1.03351	0.0762058
Pdap1	9.377	0.00543696	3.22913	2.26464
Hmgcs1	1.814	0.195955	0.859174	0.707844
Tpi1	2.791	0.0465829	1.48078	1.33177
Slc27a1	25.42	4.57173e-08	4.66789	7.33992
Slc6a1	1000		9.96578	#VALUE!
Pdia4	1000		9.96578	#VALUE!
Copg1	2.04	0.571191	1.02857	0.243219
Serpinh1	3.173	0.0142619	1.66585	1.84582
Rpl21	4.454	3.56665e-06	2.1551	5.44774
Clip2	2.149	0.152719	1.10367	0.816108
Rpl11	6.337	0.00134742	2.6638	2.8705
Phax	1000		9.96578	#VALUE!
Ctsb	2.416	0.0996802	1.27262	1.00139
Chtop	3.396	0.000402612	1.76384	3.39511
Stmn3	4.155	0.776963	2.05485	0.109599
Vipas39	12.563	5.47396e-05	3.65111	4.2617
Oga	5.21	0.0277547	2.38128	1.55666
Impa1	2.903	0.000120321	1.53754	3.91966
Ndufa5			#VALUE!	#VALUE!
Rps17	3.191	3.00909e-05	1.67401	4.52156
Ptn	1.533	0.984665	0.616358	0.0067113
Psma6	1.767	0.674065	0.821302	0.171298
Psmd1	1.354	0.995225	0.437228	0.00207863
Mdh1	1.637	0.902628	0.711054	0.0444913
Pgam5			#VALUE!	#VALUE!
Eloc	3.143	0.00351864	1.65214	2.45363
Plcg1	13.885	8.52085e-05	3.79546	4.06952
Gpd2			#VALUE!	#VALUE!
Plaa	2.442	0.163742	1.28806	0.785839
Hcfc1	2.087	0.61054	1.06143	0.214286
Rpl35a	7.027	1.44671e-07	2.81291	6.83962
Snu13	1.825	0.485924	0.867896	0.313431
Arg1	1.054	0.99854	0.0758749	0.000634387
Txnl1	3.687	0.000727214	1.88245	3.13834
Thop1	1.877	0.806048	0.908429	0.0936392
Slc6a11	2.675	0.0322696	1.41954	1.49121
Gpc2	5.371	0.00106222	2.42519	2.97379
Ndufa9	0.808	0.99355	-0.307573	0.00281049
Pgam1	2.106	0.0137955	1.07451	1.86026
Gphn	0.861	1	-0.215915	4.29534e-09
Cirbp	1.076	0.999992	0.105678	3.30859e-06
Psmc1	10.924	6.70796e-08	3.44943	7.17341
Hspe1	0.001		-9.96578	#VALUE!
Fgg	1.262	0.993354	0.335712	0.00289582
Gnb5	16.824	9.97054e-05	4.07245	4.00128
Zfr	6.846	0.00498234	2.77526	2.30257
Ppp1r12a	1.217	0.931343	0.283329	0.0308904
Clta	2.639	0.0233492	1.39999	1.63173
Sarm1	1.961	0.435944	0.97159	0.360569
Bpnt1	1.652	0.00991648	0.724214	2.00364
Rbm8a			#VALUE!	#VALUE!
Cul3	1.225	1	0.292782	5.56754e-13
Rpl35	1.791	0.457628	0.840765	0.339487
Cat	0.958	0.845387	-0.0619024	0.0729444
Ndrg3	3.001	0.018611	1.58544	1.73023
H1-1	0.808		-0.307573	#VALUE!
Fabp7	1.889	0.972085	0.917623	0.0122956
Ppp2cb	3.734	0.0166075	1.90072	1.7797
Hnrnpd	4.622	0.000853209	2.20852	3.06894
Phgdh	2.437	0.0844321	1.28511	1.07349
Rnps1	1000		9.96578	#VALUE!
Nes	2.66	0.000170406	1.41143	3.76851
Psma1	1.853	0.851491	0.889863	0.0698197
Khdrbs1	5.462	0.000298342	2.44943	3.52529
Tra2b	8.895		3.15299	#VALUE!
Scfd1	1.319	0.999997	0.399445	1.14755e-06
Tgm1	0.449	0.428447	-1.15521	0.368103
Cdk5	2.722	0.664733	1.44467	0.177352
Hdac1	5.639	1.2135e-08	2.49544	7.91596
Set	0.803	1	-0.316528	7.69412e-08
C1qc	197.871	4.06893e-10	7.62842	9.39052
Eif5a	2.709	0.450396	1.43776	0.346405
Hnrnpdl	3.762	0.00309022	1.9115	2.51001
Cul5	1.917	0.619551	0.93885	0.207923
Pcyox1	1000		9.96578	#VALUE!
Csnk1a1	4.834	3.40287e-05	2.27322	4.46815
Slc8a2			#VALUE!	#VALUE!
Ddost	4.132	0.0710826	2.04684	1.14824
Cyp51a1	3.953	0.709728	1.98295	0.148908
Kif1b			#VALUE!	#VALUE!
Apc	4.866		2.28274	#VALUE!
Ampd2	5.397	0.000834939	2.43216	3.07835
Nceh1			#VALUE!	#VALUE!
Sirt5	4.673	0.0610358	2.22435	1.21442
Myh6	1000		9.96578	#VALUE!
Fubp1	0.976	1	-0.0350469	0
Dhx36	9.098	0.000320674	3.18555	3.49394
Crat			#VALUE!	#VALUE!
Adgrl1	6.561	0.0137101	2.71392	1.86296
Fkbp4	1.432	0.919479	0.518031	0.0364583
Mapre3	1.904	0.764233	0.929033	0.116774
Rplp1			#VALUE!	#VALUE!
Atad1	10.656		3.41359	#VALUE!
Madd	3.61	0.0805089	1.852	1.09416
Ubr4	2.753	0.411867	1.461	0.385243
Tmem33	5.669	0.270084	2.50309	0.568502
Mpc2	1000		9.96578	#VALUE!
Edc4	2.174	0.139186	1.12035	0.856405
Rpl36a	4.609	3.26864e-05	2.20445	4.48563
Safb	10.034		3.32682	#VALUE!
Rpl28	3.885	0.00637728	1.95791	2.19536
Pak5	8.949	0.024352	3.16173	1.61347
Acsl4	4.336	0.0260972	2.11636	1.58341
Gstm7	0.935		-0.0969617	#VALUE!
Map1lc3a	2.661	0.601504	1.41197	0.220762
Fabp5	1.383	0.992904	0.467801	0.00309254
Shtn1	1.283	0.998956	0.359521	0.000453826
Sccpdh	10.918	1.04632e-05	3.44864	4.98034
Rpl32	3.508	0.000209201	1.81065	3.67944
Efhd2	1.385	0.994765	0.469886	0.00227952
Acbd3	0.512	0.815513	-0.965784	0.088569
Syngr1	2.535	0.111762	1.34199	0.951704
Hcn3	1000		9.96578	#VALUE!
Mob4	1.15	1	0.201634	1.32994e-07
Psmd13	3.11	0.000643517	1.63691	3.19144
Snap25	1.613		0.689746	#VALUE!
Srsf5	10.616	0.0327838	3.40817	1.48434
Rer1	6.205	0.031465	2.63343	1.50217
Srr	1.939	0.540923	0.955313	0.266864
Slc3a2	2.031	0.430515	1.02219	0.366012
Psma7	1.63	0.852308	0.704872	0.0694035
Pycr3	2.619	0.915788	1.38902	0.038205
Snapin	0.001		-9.96578	#VALUE!
Emc2	0.001		-9.96578	#VALUE!
Hsdl1	5.51	1.22317e-06	2.46205	5.91251
Kif3c	6.415	1.4341e-05	2.68145	4.84342
Crip2	2.679	0.415904	1.42169	0.381007
Kpnb1	1.701	0.827534	0.766383	0.0822141
Hmgb1	1.801	0.99974	0.848798	0.000113017
Aldh4a1	60.207	5.84152e-09	5.91186	8.23347
Mri1	13.941	0.000206644	3.80126	3.68478
Capn2	2.193	0.0939412	1.13291	1.02714
Pspc1	5.1	0.109966	2.3505	0.958742
Arhgap35	2.021	0.16821	1.01507	0.774149
Gna13	2.781		1.4756	#VALUE!
Mtco2	24.408	0.000102621	4.60928	3.98877
Dlgap4	1000		9.96578	#VALUE!
Ppme1	2.989	0.21625	1.57966	0.665045
Negr1	1.169	0.999796	0.225275	8.84864e-05
C1qbp			#VALUE!	#VALUE!
Septin2	5.601	0.0713913	2.48568	1.14635
Strbp	3.656	0.00115913	1.87027	2.93587
Grb2	3.395	6.51794e-05	1.76341	4.18589
Fth1	0.716	0.761291	-0.481969	0.118449
Vps29	5.913	0.00561857	2.56389	2.25037
	5.789	0.000973739	2.53331	3.01156
Col1a2	1.627	0.999993	0.702214	2.9832e-06
Erc2	7.007		2.8088	#VALUE!
Eloa	9.556	0.00173348	3.25641	2.76108
Acsl6	5.16	0.0766955	2.36737	1.11523
Ppp2r5b	8.185	0.000379844	3.03298	3.42039
Hal	1.694	0.575178	0.760434	0.240198
Ak1	1.862	0.415399	0.896853	0.381535
Psmc3	4.722	0.0512969	2.2394	1.28991
Abr	1.934	0.461536	0.951588	0.335795
Usp7	1000		9.96578	#VALUE!
Snx3	1.604	0.686558	0.681674	0.163322
Atp5f1d	1.732	0.975752	0.792439	0.0106608
Acaca	5.46	0.0202444	2.4489	1.6937
Pip4k2a	3.301	0.00328523	1.7229	2.48343
Smc1a	5.396	3.99336e-06	2.43189	5.39866
Acp1	1000		9.96578	#VALUE!
Krt27	0.752	0.997739	-0.411195	0.000982995
Synj1	3.87	8.92033e-05	1.95233	4.04962
Tmod2	1.865	0.981707	0.899176	0.00801818
Cisd1	2.884		1.52807	#VALUE!
Smpd3	4.537	0.0036691	2.18174	2.43544
Atp5me			#VALUE!	#VALUE!
Ahcy	0.471	0.264318	-1.0862	0.577873
Khdrbs3	5.796	0.00130326	2.53506	2.88497
Mpp2	2.8	0.234661	1.48543	0.629559
Pdcd6ip	2.013	0.685224	1.00935	0.164168
Dync1i1	2.95	0.114497	1.56071	0.941207
Brox	2.573	0.673591	1.36345	0.171604
Gkap1	5.127	0.000763206	2.35811	3.11736
Plppr3	13.22	0.00514977	3.72465	2.28821
Tpm4			#VALUE!	#VALUE!
Ptprz1	1.479	0.999967	0.564622	1.42112e-05
Psma5	2.832	0.0649817	1.50182	1.18721
Psd	6.67	2.62583e-05	2.73769	4.58073
Emd	2.37	0.375306	1.24489	0.425615
Psma4	1.361	0.987382	0.444667	0.00551468
Dkc1	1.989	0.414581	0.992043	0.38239
Gabrb2	2.967		1.569	#VALUE!
H3-3b	4.351	7.05809e-05	2.12135	4.15131
F2	1000		9.96578	#VALUE!
Dad1	1.677	0.208633	0.745883	0.680616
Ddb1	5.802	0.000701057	2.53655	3.15425
Gabrb3	3.654	0.242908	1.86948	0.614558
Atg9a	48.928	0.000448678	5.61259	3.34807
Cdk9	2.049		1.03492	#VALUE!
Pld3	6.46	2.86179e-06	2.69153	5.54336
Psmb4	1.674	0.943069	0.7433	0.0254567
Nudc	0.299	0.879931	-1.74178	0.0555515
Kcnab2	1000		9.96578	#VALUE!
Ptpn11	2.457	0.448359	1.2969	0.348374
Rbm4b	3.274	0.00344855	1.71105	2.46236
Tpr	8.653		3.1132	#VALUE!
Cndp2	6.38	0.000604517	2.67356	3.21859
Dnmt3a			#VALUE!	#VALUE!
Mtpn	3.895	0.499446	1.96162	0.301511
Psmb6	2.164	0.0894949	1.1137	1.0482
Abcd3	7.449	0.0298535	2.89705	1.52501
Yif1b	4.658	0.0114105	2.21971	1.94269
Map1lc3b	1.785	0.981614	0.835924	0.00805916
Chd5	4.999	0.00097317	2.32164	3.01181
Magoh	1.364		0.447844	#VALUE!
Cmpk1	1.013	0.992023	0.0186342	0.0034783
Gabra1	2.011	0.49426	1.00791	0.306045
Rpl34	4.564	0.00380668	2.1903	2.41945
Wdr18	10.4	0.000757294	3.37851	3.12074
Glrx3	1.367	0.759454	0.451013	0.119499
Eif4e	4.155	0.00136108	2.05485	2.86612
Aars1	3.948	0.000169027	1.98112	3.77205
Sart1	1.733	0.715566	0.793272	0.14535
Acsbg1	1000		9.96578	#VALUE!
Pacsin1	1000		9.96578	#VALUE!
Aifm1			#VALUE!	#VALUE!
Ctnnd2	6.713		2.74696	#VALUE!
St13	1.099	0.999794	0.136191	8.94488e-05
Tfrc	19.269	0.00191109	4.26821	2.71872
Rab21	6.592	0.0111979	2.72072	1.95086
Syp	2.186	0.121586	1.12829	0.915116
Pgm1	1.179	0.990305	0.237564	0.00423105
Abi1	3.14	0.0535784	1.65076	1.27101
Lss	17.56		4.13422	#VALUE!
Prpf6	0.001		-9.96578	#VALUE!
Kras	9.372	0.171256	3.22836	0.766354
Glyr1			#VALUE!	#VALUE!
Flot1	4.295	0.0038336	2.10266	2.41639
Amph	0.936	0.999993	-0.0954196	3.25494e-06
Nmt1	4.97	1.49803e-05	2.31325	4.82448
Rpl31	4.382	2.24062e-05	2.13159	4.64963
Nlgn3	3.603	0.0732906	1.8492	1.13495
Scaf4			#VALUE!	#VALUE!
Cbr1	4.999	0.00666309	2.32164	2.17632
Pdxp	1000		9.96578	#VALUE!
Cox7a2			#VALUE!	#VALUE!
Sub1	1.067	0.998769	0.0935602	0.000534985
Pgls	4.026	9.1349e-05	2.00935	4.0393
Map1s	6.874	0.0418465	2.78115	1.37834
Sars1	16.275	2.12957e-11	4.02459	10.6717
Neo1	1.948	0.165358	0.961994	0.781575
G6pdx	4.054	0.0172009	2.01935	1.76445
Yars1	1000		9.96578	#VALUE!
Slc25a20	1000		9.96578	#VALUE!
Arfgef2	1000		9.96578	#VALUE!
Git1	7.632	0.00296184	2.93206	2.52844
Psmb5	1.007	0.999868	0.0100637	5.73466e-05
Cnbp	3.626	0.00549346	1.85838	2.26015
Jakmip1	2.041	0.606048	1.02928	0.217493
Camlg			#VALUE!	#VALUE!
Lsamp	2.157	0.344191	1.10903	0.463201
Cox5b	1000		9.96578	#VALUE!
Eci2	1000		9.96578	#VALUE!
Rraga	2.698	0.178317	1.43189	0.748808
Rapgef2	11.886		3.57119	#VALUE!
Crym	2.903	0.430135	1.53754	0.366395
Tsg101	1.49	0.982668	0.575312	0.00759301
Lypla2	3.993	0.0225347	1.99747	1.64715
Hprt1	1.357	0.99998	0.440421	8.68584e-06
Tprg1l	0.001		-9.96578	#VALUE!
Ppp1r9b	1.407		0.492622	#VALUE!
Prmt1	19.39	0.000352973	4.27724	3.45226
Sgip1	3.6	0.0288152	1.848	1.54038
Sh3gl2	1.584	0.961695	0.663572	0.0169627
Gstm5	7.979	0.0137354	2.99621	1.86216
Apoe			#VALUE!	#VALUE!
Cttn	0.933	0.99947	-0.100051	0.000230067
Erlin2	1.959	0.220913	0.970117	0.655778
Ptms	1.218	0.988871	0.284514	0.00486041
Vcpip1	2.579	0.000410276	1.36681	3.38692
Psma3	1.458	0.597169	0.543991	0.223903
Ppm1h	1.307	0.923195	0.386259	0.0347066
Hras	5.101	0.00318343	2.35078	2.4971
Cyth3	1000		9.96578	#VALUE!
Atp5mf			#VALUE!	#VALUE!
Ogt	1.223	0.997622	0.290424	0.00103393
Anp32a	1.903	0.619444	0.928276	0.207998
Prune1	1.966	0.85284	0.975263	0.0691326
Tor1aip1	1000		9.96578	#VALUE!
Irf2bpl	1.916		0.938098	#VALUE!
Camk4	2.258	0.420978	1.17505	0.37574
Necap1	1.911	0.310436	0.934328	0.508028
Tax1bp1	1000		9.96578	#VALUE!
Pelo	5.094	0.000630021	2.3488	3.20064
Rnpep	4.865	1.11534e-07	2.28244	6.95259
Gpc1	7.902		2.98222	#VALUE!
Agps	1000		9.96578	#VALUE!
Pex5l	1000		9.96578	#VALUE!
Map4k3	6.599	0.0722573	2.72225	1.14112
Ap3m2	5.113	0.00105838	2.35417	2.97536
Tomm70			#VALUE!	#VALUE!
Got1	1.987	0.792648	0.990592	0.100919
Gps1	8.406	0.099393	3.07142	1.00264
Vps33b	1000		9.96578	#VALUE!
Fhl1	4.803	4.94922e-06	2.26394	5.30546
Rheb	5.091	0.0546893	2.34795	1.2621
Erc1	1.429	0.786373	0.515006	0.104371
Evl	2.156	0.94158	1.10836	0.026143
Acsl1	1.53		0.613532	#VALUE!
Plxna3	3.986	0.453751	1.99494	0.343182
Adrm1	3.242	0.0150251	1.69688	1.82318
Prpsap2	3.033	0.123695	1.60075	0.907648
Mogs			#VALUE!	#VALUE!
Pdp1			#VALUE!	#VALUE!
Arf6	3.387	0.118566	1.76001	0.926038
Rps24	5.406	0.00156319	2.43456	2.80599
Kcnj4	0.001		-9.96578	#VALUE!
RPL37A	10.162	0.000100042	3.34511	3.99982
Gria1	0.001		-9.96578	#VALUE!
Sumo2	2.051	1	1.03633	4.81298e-10
Ddah1	0.001		-9.96578	#VALUE!
Tdrd3	5.196	0.0142134	2.3774	1.8473
Slc8a1	3.088		1.62667	#VALUE!
Ttc3	4.262	0.038038	2.09153	1.41978
Akt1	4.147	0.124448	2.05207	0.905012
Eepd1			#VALUE!	#VALUE!
Cotl1	3.835	7.7129e-05	1.93923	4.11278
Gabra3	4.032		2.0115	#VALUE!
Mpst	0.001		-9.96578	#VALUE!
Nf1	0.838		-0.254978	#VALUE!
Abhd12	1000		9.96578	#VALUE!
Smarca4	3.195	0.0400687	1.67582	1.39719
Smarce1	1000		9.96578	#VALUE!
Blvra	2.646	0.213768	1.40381	0.670058
Anks1b	2.992	0.0659758	1.58111	1.18062
Rps12	2.701	0.080452	1.43349	1.09446
Pea15	1.716	0.966649	0.77905	0.0147312
Kars1	1.706	0.770782	0.770618	0.113069
Dld			#VALUE!	#VALUE!
Tmem163			#VALUE!	#VALUE!
Dnajb6	1.928	0.0672662	0.947105	1.1722
Tagln2	2.073	0.511813	1.05172	0.290889
Arvcf	1000		9.96578	#VALUE!
Gga3	1.246	0.97501	0.317304	0.010991
Crnkl1	4.742	0.17116	2.2455	0.766599
Tagln3	1.942	0.0538729	0.957543	1.26863
Grip1	9.6	0.000107253	3.26303	3.96959
Rpl36	2.998	0.0693229	1.584	1.15912
Lonp1			#VALUE!	#VALUE!
Rpl29	1.697	0.987187	0.762987	0.00560038
Prdx6	3.173	0.361265	1.66585	0.442174
Myo1b	11.054	1.81234e-05	3.4665	4.74176
Synrg	1.609		0.686164	#VALUE!
Pdpk1	2.805	0.227226	1.488	0.643541
Ntrk2	2.489	0.774207	1.31557	0.111143
Atad3			#VALUE!	#VALUE!
Psmb1	4.178	0.095068	2.06281	1.02197
Ap2s1	5.1	8.3719e-07	2.3505	6.07718
Sec11a	5.625	0.0237618	2.49185	1.62412
	18.006	4.31904e-05	4.17041	4.36461
Serpina1	0.924		-0.114035	#VALUE!
Plp1	1.521	1	0.60502	2.40166e-13
Tp53i11	4.871	0.0439705	2.28422	1.35684
Casp3	1.837	0.813244	0.877352	0.0897791
Taok3	1.182	0.940089	0.24123	0.0268312
Clu	55.2		5.7866	#VALUE!
Septin9	3.362	0.141666	1.74932	0.848734
Nop16	1000		9.96578	#VALUE!
Pura	6.733	0.0215148	2.75125	1.66726
Znf22	8.298		3.05276	#VALUE!
Kctd1	1000		9.96578	#VALUE!
Vps52	6.815	0.000310456	2.76871	3.508
Cops4	2.549	0.0400944	1.34993	1.39692
Taok1	4.074	8.72557e-06	2.02645	5.05921
Nisch	7.877	0.00590036	2.97765	2.22912
Dpcd	4.101	0.151894	2.03598	0.818459
Fahd2			#VALUE!	#VALUE!
Hpca	2.839	0.825301	1.50538	0.0833874
Cdk12	2.898	0.003617	1.53506	2.44165
Ryr1	1.819	0.236348	0.863146	0.626448
Gpx1	1000		9.96578	#VALUE!
Cdk18	6.116	0.00419772	2.61259	2.37699
Nup93	2.11	0.91686	1.07724	0.0376969
Wrnip1	2.051	0.999998	1.03633	9.44579e-07
Ptpn1	3.099		1.6318	#VALUE!
Psmb7	2.13	0.999487	1.09085	0.000222998
Tmsb10	1.128	0.832734	0.173767	0.0794936
Hsd17b12	4.772	0.00195717	2.25459	2.70837
Trappc13	1000		9.96578	#VALUE!
Ppm1g	3.585	0.0294163	1.84197	1.53141
Scamp1	0.001		-9.96578	#VALUE!
Iqsec3	1000		9.96578	#VALUE!
Rps5	3.648	0.0545555	1.86711	1.26316
Rims2	1000		9.96578	#VALUE!
Mif	1.964	0.426804	0.973795	0.369771
Dnah12	29.69	7.94976e-08	4.89191	7.09965

## Sheet: Sheet3
Gene Symbol	Abundance Ratio: (E22-Trio) / (E22-IgG)	Abundance Ratio: (P2-Trio) / (P2-IgG)	Abundance Ratio P-Value: (E22-Trio) / (E22-IgG)	Abundance Ratio P-Value: (P2-Trio) / (P2-IgG)
Dync1h1	16.863	3.452	0.000254707	0.0490567
Dctn1	230.188	19.905	4.84057e-14	4.67874e-10
Map1b	2.045	2.451	0.0841076	0.174883
Myh10	1.546	1.532	0.983657	0.994571
Cttnbp2	618.643	826.214	1.20681e-13	1.04139e-13
Cltc	1.601	1.916	0.834849	0.730538
Atp1a3	29.6	22.436	1.50481e-06	2.22247e-06
Dpysl2	66.781	26.925	1.12234e-11	2.34016e-10
Map2	5.348	4.403	3.97403e-06	8.99254e-06
Tubb5	4.569	4.585	0.0228668	0.0199653
Sptan1	1.46	1.474	0.885374	0.944275
Dpysl3	45.054	19.313	4.68033e-11	1.13506e-09
Atp1a2	5.922	23.9	0.000102008	1.87876e-07
Tubb2b	5.519	4.227	6.41615e-08	6.1083e-07
Tubb2a	5.749	4.031	7.3951e-08	1.0155e-06
Eif5b	54.386	16.169	4.16328e-11	1.67864e-08
Crmp1	42.398	14.882	5.81827e-10	2.22556e-07
Atp1a1	11.783	8.209	3.57433e-06	0.000129249
Tubb3	6.63	5.176	2.22096e-07	1.64699e-06
Tuba1a	4.645	4.067	0.00178262	0.00283906
Tubb4b	8.144	5.023	2.53312e-06	2.43949e-05
Vim	3.8	3.839	5.47435e-05	0.000117732
Hspa8	4.626	4.065	1.53292e-06	4.74062e-06
Myo5a	2.149	7.123	0.111349	0.000205866
Sipa1l1	38.926	19.437	5.64959e-12	1.48252e-10
Actb	5.525	3.003	0.117377	0.260677
Actg1	4.897	1.823	0.00409454	0.0828989
Atp5f1b	8.968	9.014	6.26157e-05	0.000288595
Trio	16.526	13.612	4.81575e-06	1.84245e-05
Ina	1.737	2.887	0.0435739	0.0217681
Tuba4a	2.172	2.344	0.610885	0.673135
Atp5f1a	5.129	7.215	3.48311e-08	7.36984e-09
Srcin1	5.471	5.432	0.000415363	0.000245098
Specc1l	29.861	154.559	5.02223e-05	1.00244e-06
Dpysl5	10.297	5.423	9.70965e-10	8.20069e-08
Hcn4	368.552	685.387	1.22061e-08
Stxbp1	2.018	1.749	0.0014486	0.0264384
Myo18a	25.044	7.313	0.00081178	0.0258367
Fasn	2.326	3.03	0.000129893	1.73435e-05
Aco2	1.111	9.865	1	9.32858e-06
Syn1	1.655	3.817	0.0279987	0.000813175
Kif5b	32.571	24.378	5.25577e-11	1.74784e-10
Ncam1	0.833	1.808	0.888152	0.599463
Rph3a	3.707	17.956	0.00132514	1.48381e-07
Macf1	3.887	2.637	0.00747347	0.14441
Myh9	1.657	1.585	0.978661	0.957376
Dnm1	3.271	2.797	0.000427884	0.00237613
Rtn4	1.564	1.644	0.86562	0.948432
Ap2b1	4.657	2.877	0.000198869	0.0134626
Hsp90ab1	2.567	3.041	0.000588304	0.000534535
Eif2b5	1000	6.787	0.000193056	0.259171
Ybx1	5.407	8.546	0.000688097	4.9328e-05
Dclk1	5.121	8.337	0.000575916	0.000477756
Hsp90aa1	1.985	2.959	0.0323613	0.00242137
Cct2	1.658	1.665	0.866895	0.795488
Eif2b4	667.235	15.256	1.30832e-06	0.00629144
Pabpc1	4.224	4.097	0.000393982	0.000842324
Ncl	13.457	6.785	6.76586e-08	7.8881e-07
Atp2a2	7.359	3.149	0.000115453	0.0178667
Hnrnpk	3.604	2.708	0.00131942	0.00473074
Sec31a	8.027	1.886	0.155747	0.968592
Hspa5	4.085	6.221	6.92593e-05	7.38029e-06
Krt10	2.455	1.145	0.0227019	0.999899
Eef1a1	3.848	3.422	0.00076517	0.00275775
Gap43	1.782	2.326	0.200709	0.102437
Hk1	2.497	3.685	0.00165539	3.82105e-05
Gnao1	4.112	4.293	9.17147e-05	7.78192e-05
Dcx	2.864	8.608	0.0382042	0.000982931
Eif2s1	57.017	3.294	7.14269e-05	0.205729
Gapdh	2.614	5.188	0.0255711	1.1158e-05
Gdi1	3.306	4.177	5.68632e-05	3.75122e-05
Eif2s3	30.831	2.732	1.059e-05	0.17608
Eno1	4.339	3.155	2.85681e-05	0.000144137
Nsf	5.314	4.203	0.00421583	0.0203865
Hnrnpm	2.85	2.01	0.00105881	0.0102019
Glud1	0.916	0.698	0.97643	0.439254
Ogdh	14.493	9.481
Marcks	1.083	2.361	0.990708	0.0264011
Atp2b1	5.218	1.133	0.120918	0.993077
Krt5	2.272	1.237	0.705281	0.999932
Gtf2i	14.267	10.353	9.26856e-09	1.05656e-07
Matr3	3.556	3.481	0.00863031	0.005855
Eif2b3	833.667	7.27	0.00438897	0.630238
Map4	4.471	4.153	3.04232e-07	1.67724e-06
C3	898.272	1000	1.06881e-12	8.76077e-13
Tcp1	4.984	5.108	5.37177e-05	1.01349e-05
Dctn2	31.392	2.718	1.46123e-05	0.28392
Eif2s3y	71.118	0.001	0.000127155
Ndufs1	0.001	8.967		1.3272e-05
Cntn1	1.114	1.649	0.695036	0.507187
Eef2	2.971	2.696	0.000703718	0.000414509
Acat1	5.995	5.597	2.28048e-08	2.02693e-08
Pkm	7.009	6.781	3.79927e-06	4.21205e-07
Basp1	1.448	1.767	0.99244	0.975749
Acta1	10.035	5.473	0.00170283	0.0101095
Krt17	2.489	1.004	0.00174425	0.975033
Camk2b	5.329	7.514	2.71214e-05	3.42823e-05
Nadk2	334.49	16.468	7.64861e-06
Ywhab	0.794	1.866	0.854616	0.0131705
Cct3	6.252	5.329	0.000205644	0.000183232
Uba1	3.501	3.876	0.000237522	3.05367e-05
Ap2a2	4.021	3.097	0.000117478	0.00568165
Dpysl4	71.799	17.628	1.98904e-10	5.69815e-08
Immt	2.007	9.87		4.50137e-06
Hspd1	5.016	3.987	9.7577e-08	2.78004e-07
Pgk1	2.082	5.378	0.392856	0.000436656
Hnrnpu	5.825	4.062	3.82981e-08	4.86233e-07
Aldoa	2.752	3.799	0.389435	0.00888127
Hsp90b1	2.328	2.358	0.0525198	0.0326862
Strn3	272.072	3.451	0.000187299	0.615109
Nefm	2.074	3.209	0.00856586	0.000931643
Dync1li1	14.807	2.451	0.00010967	0.199217
Dnm1l	1.506	1.761	0.314773	0.838873
Oxct1	9.521	4.719	0.182276	0.706815
Sptbn2	3.224	1.803	0.212894	0.666015
Uqcrc2	0.001	24.483		8.7947e-07
Eif4a2	4.264	2.855	0.0130965	0.0822782
Hnrnpa2b1	4.345	3.312	0.00162962	0.00215855
Atp2b2	5.308	4.271	0.000226033	0.00708837
Prkar2b	3.139	4.023	2.05235e-05	2.87183e-06
Nckap1	6.466	6.152	7.89332e-05	0.000199032
Paics	36.477	16.118	1.59196e-11	1.03437e-09
Stau2	6.112	4.488	2.83436e-05	0.000179402
Map6	4.922	5.022	0.00108197	0.00190406
Ddx1	5.916	4.023	1.81159e-05	0.00039062
Cct4	3.12	3.158	0.00930059	0.0020509
Klc1	7.222	4.164	1.29505e-05	0.000118006
Ap1b1	1.901	1.609	0.945565	0.941933
Mapt	5.111	3.558	0.000136848	0.00051825
Gdi2	8.096	4.274	0.000330012	0.00421553
Eef1a2	6.111	4.909	0.000243195	0.000274402
Dbn1	2.206	1.081	0.13301	0.99997
Rps3	5.235	4.392	1.77178e-05	0.000286304
Hdlbp	10.377	12.573	1.75508e-06	7.57468e-07
Rps4x	8.043	5.761	2.62821e-05	0.000198986
Gfap	1.476	3.56	0.544224	0.000282667
Krt1	2.367	0.969	0.00632936	0.999988
Ywhaz	1.33	2.842	0.947571	0.150375
Jup	1.219	0.829	0.564483	0.996329
Trappc3	545.426	3.396	9.30725e-10	0.096096
Atp2b4	39.657	31.361	5.95334e-09	2.91369e-08
Trappc4	918.717	16.543	2.13553e-09	0.000252439
Cand1	1.109	1.169	0.359879	0.189905
Lmnb1	1.589	0.886	0.999937	0.999987
Syn2	3.956	5.814	0.0206364	0.028384
Idh1	4.162	5.866	0.143594	0.00190902
Cnp	2.797	3.041	0.00107131	7.28255e-05
Slc25a4	3.147	4.985	0.0313951	0.00122881
	0.822	0.91	0.99767	0.999455
Rpl4	14.53	7.214	3.00738e-11	2.25993e-09
Phb1	0.001	28.412		1.13214e-05
Elp5	1000	288.958	7.34927e-11	3.3823e-09
Nefl	1.881	2.727	0.0668865	0.0106463
Cct5	2.05	2.657	0.222062	0.0247526
Ywhaq	2.303	2.292	0.0262322	0.0143136
Epb41l1	5.181	2.973	0.000624327	0.0104086
Pcmt1	1.56	1.093	0.105069	0.999572
Arf2	1.522	2.282	0.0957644	0.156473
Atp6v1b2	5.139	6.043	1.40463e-05	1.26784e-06
Arf4	1.662	1.942	0.179001	0.66538
Eif2b1	368.393	5.408	0.000219667	0.314356
Slc25a5	2.594	4.135	0.0361434	0.00447386
Ckb	1.62	2.755	0.999907	0.588215
Clasp2	2.664	3.35	0.0975109	0.0559238
Hba1	1.718	1.974	0.24066	0.341649
Krt6a	2.567	0.849	0.008146	0.999976
Rplp0	7.52	3.239	0.000184292	0.0308895
Rpl7	9.306	5.651	1.63638e-09	7.10053e-08
Ilf3	6.173	5.428	0.000188784	0.000475064
Rpl9	9.916	9.508	0.00126184	0.00380562
Calm3	1.524	2.586	0.999026	0.921877
Rplp2	11.871	7.096	7.04557e-06	2.9877e-05
Cfl1	3.701	3.347	7.77622e-06	0.000130182
Eif2b2	188.43	3.679	0.00288424	0.829162
Arf5	0.959	1.898	0.532499	0.825857
Pygb	4.317	7.265	0.03969	0.000312097
Lrpprc	1000	0.001
Hnrnpa3	3.67	4.047	0.121448	0.0965495
Hnrnph1	5.893	4.037	3.65601e-07	8.9983e-06
Fn1	1000	11.07		0.00136042
Afdn	20.445	10.303	0.00168707	0.0205858
Abcf1	6.262	1.902	0.0308262	0.896127
Dclk2	6.063	8.442	0.00152772	0.00161228
Ppp3cb	5.77	4.385	1.27158e-06	2.06207e-06
Tufm	0.77	40.045	0.987838	0.0536288
Camk2a	3.674	5.45	0.000289035	0.00052445
Cs	2.697	4.882	0.298302	0.011741
Rps3a	9.305	6.397	1.45141e-06	2.19788e-05
Rpl6	11.206	3.237	3.9614e-09	6.05596e-05
Rab3ip	279.73	2.201	2.02611e-09	0.357094
Klhl22	102.931	10.805	0.000293184	0.125448
Pdia3	6.111	2.548	4.0044e-05	0.0218715
Hspa9	1.021		1
Trim28	4.228	2.393	0.00881481	0.154516
Atat1	2.643	3.778	0.332804	0.135399
Elp6	447.756	190.361	6.00075e-09	2.10038e-08
Ywhah	1.512	2.528	0.469297	0.0295547
Trappc1	1000	3.655	9.50562e-10	0.236044
Phb2	14.758	17.633	2.63686e-10	4.48975e-11
Hbb	1.539	1.249	0.959973	0.998889
Trap1	4.4	10.153	0.03443	0.00298564
Ppp3ca	8.563	7.592	2.38785e-06	7.49122e-07
Camkv	6.541	5.522	0.000147586	9.50934e-05
Eif3a	5.952	3.321	0.0057102	0.0576494
Fscn1	5.091	6.459	0.00337336	7.55256e-05
Gpsm1	3.761	2.878	0.000919196	0.0257039
Rufy3	1.488	1.569	0.0820876	0.451049
Npm1	4.561	4.151	0.000126208	0.000572992
Elavl2	4.176	3.577	0.00131434	0.00261188
Acly	3.517	3.687	0.00326664	0.00169101
Ywhag	1.348	2.093	0.974898	0.627182
Rpl3	9.632	5.162	6.80216e-07	0.000622146
Uqcrc1	3.122	4.253		0.000155443
Rpl7a	16.135	6.056	8.02646e-08	2.13938e-05
Septin11	1.245	2.05	0.228039	0.433174
Got2	3.861	3.344	0.000123849	0.000451303
Ywhae	1.112	1.847	0.998424	0.770727
Dlg4	16.031	19.06	0.000463725	0.000354723
Dync1i2	9.356	1.637	0.00504804	0.824235
Trappc2l	528.085	0.984	3.55363e-10	0.999982
Hnrnpa1	4.088	3.351	0.00022278	0.00136844
Sdha	0.001	1000
Mark3	7.552	10.507	0.0249416	0.0498151
Itsn1	1.622	1.553	0.602521	0.973717
Gnaq	2.95	3.942	0.000190567	4.83274e-05
Caprin1	4.207	2.846	0.114905	0.356396
Add1	42.234	49.168	2.95075e-12	1.64968e-12
Syt1	5.425	3.198	0.0476361	0.0386924
Snrnp200	6.482	4.694	0.000678074	0.00819882
Rab14	5.34	4.722	3.94633e-05	7.84102e-05
Snap91	0.956	1.482	0.923944	0.915475
Hnrnpl	5.654	8.85	2.5327e-05	2.01722e-06
Ddx39b	5.246	2.391	0.0116166	0.208316
Rab1A	3.191	3.791	0.00219356	0.00209029
Krt2	1.952	1.179	0.104551	0.998262
Ldhb	1.761	1.299	0.132891	0.553785
Arpc2	7.064	7.639	6.61031e-08	1.75046e-07
Slc1a2	2.73	3.223	0.469552	0.0431476
Rbmx	1.859	2.015	0.278668	0.378976
Rbmxrtl	4.221	2.493	0.139313	0.952557
Rpap3	179.106	16.574	1.4832e-06	0.000218585
Alb	1.802	2.369	0.990282	0.608472
Lzts3	56.836	40.435	2.02721e-07	3.57582e-07
Gnai2	3.721	6.708	1.52988e-05	2.23189e-06
Map1a	1.027	0.877	0.960111	0.999107
Rps15	8.058	4.879	7.60834e-06	0.000100618
H2ac18	5.535	4.563	0.0864328	0.0839198
Ybx3	8.167	1000	0.00108374
C5	65.72	31.09	8.21697e-06	1.54139e-05
Rab2a	11.526	6.695	1.40171e-05	0.000188315
Rtn1	2.045	2.068	0.535155	0.435173
Slc1a3	0.646	3.106		0.0618068
Rpl10a	11.135	4.545	8.20206e-08	3.59258e-05
Napb	5.485	1.433	0.0517104	0.855492
Pak3	0.848	2.597	0.978639	0.83458
Camk2g	4.471	5.641	3.13187e-06	3.18518e-06
Thrap3	5.327	5.08	0.0872848	0.129576
Mdh2	2.875	3.39	0.46566	0.172945
Pdha1	5.031	14.589	0.00157618	7.68475e-05
Elavl4	3.168	2.683	0.12304	0.110192
Atp2b3		1000
	2.309	2.232	0.589189	0.838255
Atp5pb	0.001	4.944		4.65213e-05
Eif4a3	6.663	3.844	0.000117867	0.00825847
Eef1g	9.409	3.915	6.07749e-05	0.0254871
Camk2d	4.339	6.537	1.50462e-05	3.67958e-06
Kif2a	5.39	7.074	3.70144e-05	3.52979e-05
Glul	2.072	2.299	0.507848	0.0130052
Hnrnpc	2.75	3.802	0.162758	0.0455663
Rims1	11.057	14.471	1.03419e-05	3.26878e-05
Slc25a12	1000	4.585		4.27009e-05
Dlat	0.856	0.663	1	0.680455
Prkra	7.109	3.748	9.58226e-05	0.0104552
Cnn3	2.637	1.867	0.0268817	0.592723
Ldha	3.589	3.62	9.20971e-05	0.000105957
Dars1	4.889	2.936	3.90922e-06	0.000565155
Pdhb	13.487	2.251	0.0853466	0.733515
Atxn10	3.217	1.923	0.0244144	0.408028
Rps2	8.575	5.34	5.64614e-08	1.40534e-06
Prkacb	4.033	2.954	0.229265	0.434656
Ppfia3	3.503	7.208	0.00244079	1.89495e-05
Kif21b	23.222	16.841	7.01346e-09	2.344e-07
Idh2		1000
Canx	3.601	5.649	0.00166383	0.000164674
Septin7	2.751	3.607	0.0145182	0.0302088
Slc25a3	1.609	5.549	0.232984	0.00355885
Mark1	3.798	7.556	0.0262126	0.0262016
Acot7	4.012	4.656	0.000496863	0.00015722
Eif3e	1.733	2.942	0.568032	0.0585698
Pfkm	6.064	5.232	1.76371e-05	3.54563e-05
Ehd1	5.344	3.674	7.30415e-05	0.00241265
Strn	119.932	1000
Srgap2	3.45	3.373	0.0890154	0.124671
Cap1	2.815	1.836	0.00224408	0.0311549
Pafah1b1	7.573	8.469	4.34314e-08	4.79988e-09
Dnm2	3.325	9.131	0.480643	0.00860457
Idh3a	5.337	5.842	0.798062	0.0769019
Pfkp	3.95	5.139	1.19578e-05	5.38738e-05
Rpl17	17.109	6.919	8.66654e-08	1.5421e-05
Lasp1	5.043	3.734	1.272e-07	2.22701e-06
Kif5a	0.782	0.641	0.999869	0.99037
Copb1	4.076	1.896	0.110257	0.843513
Serbp1	4.84	3.609	0.000692233	0.00801883
Atp5f1c	54.519	40.108	1e-15	5.90261e-12
Rab11b	4.607	3.554	2.39431e-07	6.29321e-07
Actn1	1.522	1.942		0.786879
Snd1	2.135	2.66	0.145259	0.00621405
Gsk3b	6.913	4.49	0.00830135	0.143861
Septin3	2.702	3.508	9.46993e-05	5.0324e-06
Coro1a	85.898	45.775	6.66134e-14	1.63114e-12
Vars1	16.018	3.765	2.79388e-05	0.0134579
Syngap1	6.086	14.752	0.0184514	0.0030987
Rai14	62.426	1000	0.00179265
Farp1	5.538	5.371	2.07188e-05	4.01432e-06
Rab3a	8.879	7.396	2.16678e-06	4.14384e-06
Vgf	46.677	28.564	1.16799e-09	8.23873e-09
Hadha	1.559	2.445		0.157746
Actn4	1.838	0.712		0.975884
Rpn1	5.877	2.833	0.0171968	0.113667
Prkaca	1000	6.182		0.157264
Rps16	8.916	5.047	2.87789e-05	0.000438563
Picalm	0.922	2.066	0.573553	0.317043
Bsn	1.081	2.434		0.296199
Atp5po	2.706	1.133	0.0303298	0.997271
Psmc5	4.135	3.993	1.91487e-05	3.66313e-05
Top2a	7.03	4.903	4.95658e-06	0.000119064
Mapre1	2.763	2.098	0.0218858	0.109198
Rps8	20.444	6.003	6.29449e-06	0.00136755
Rab7a	6.327	5.663	2.46288e-05	4.81913e-06
Vcp	1.186	1.223	0.985089	0.989568
Vapa	3.665	2.941	0.00499337	0.0127992
Septin5	2.3	3.288	0.590516	0.0713581
Aldoc	1.894	3.421	0.00202733	4.18351e-06
Tubg1	57.218	3.12	4.35732e-06	0.25102
Khsrp	2.647	1.714	0.273281	0.778819
Vat1	1.627	3.193	0.410111	0.0796221
Oat		2.413
Eif3c	10.695	2.819	0.000118372	0.0466127
Hnrnpf	7.456	6.366	4.35819e-07	1.45173e-06
Dnm3	3.632	3.283	0.0559814	0.522783
Rpl18	6.999	2.548	4.77377e-05	0.0524462
Rpl23a	15.018	5.329	0.00011373	0.0134251
Coro1b	172.077	77.327	2.97181e-10	1.95145e-09
Actr3	4.219	5.434	3.18596e-05	2.17737e-06
Gnb1	3.273	2.142	9.46352e-05	0.173422
Kif1a	12.001	4.858	2.66476e-06	0.000480374
Bdh1	0.001	0.001
Eno2	1.813	2.876	0.999856	0.194034
Rps18	6.853	7.322	0.00296855	0.00194763
Rps9	9.15	5.419	7.55808e-07	9.61385e-06
Eif3b	2.926	1.233	0.302215	0.929918
Krt73	2.127
Sfxn3	1000	13.79
Cadps	2.885	2.815	0.0512305	0.0570689
Calr	1.522	0.621	0.88183	0.999995
Rps11	7.188	5.179	1.74436e-05	0.000176889
Ap2m1	4.088	3.248	1.2233e-05	0.000177474
Prkcb	13.472	6.734	4.69867e-08	3.76674e-06
Pdia6	4.185	1.845	0.00223452	0.392859
Lmna	0.926	1.615		0.324966
H4c16; H4c2; Hist1h4m	2.818	2.478	0.229245	0.0453729
Rpl12	8.157	4.928	1.1978e-05	0.00022738
Rps14	6.174	5.284	0.0011767	0.00639203
Banf1	1.65	2.416	0.854765	0.947239
Eef1d	7.09	5.207	5.59686e-06	0.000132426
Prkcg	0.001	13.083		0.000140675
Anxa2	1.32	1.097	0.997116	0.999396
Cyb5r3	5.328	7.146	0.00992374	0.00249715
Plcb1	8.77	2.816	0.00704092	0.758042
Vdac1	2.676	4.909	0.0612141	0.00876706
Rpl10	11.897	8.306	7.0062e-06	2.22692e-05
Hspa4	1.127	3.414	0.907306	0.00445964
Rps10	4.111	2.73	0.568067	0.802272
Hadhb	0.001	1000
H2afy	4.943	2.425	3.52597e-05	0.00787788
Sipa1l2	47.916	24.135	1.33722e-06	3.96644e-05
Rpl13a	8.711	5.834	5.26454e-09	1.56625e-07
Arhgef2	9.288	9.797	0.00175116	0.0143236
Arcn1	4.418	3.092	0.0126142	0.216545
Fyttd1	71.252	28.329	4.85841e-09	1.48966e-07
Aak1	5.303	5.595	0.00348629	0.00427278
	14.86	4.822	4.34796e-07	0.000392499
Gls		0.001
Vapb	5.273	2.884	0.000729978	0.0142569
Krt15	1.025	0.587	0.999999	0.999909
Rab6a	4.675	3.9	0.000298978	0.00108488
Rpl15	8.055	8.861	1.62554e-05	2.42386e-05
Pfn1	1.689	5.4	0.18835	0.000721607
Fxr1	3.988	8.324	0.00986872	0.00161757
Arl8b	0.763	1.841	0.809613	0.805242
Krt8	2.13	0.974	0.0436387	0.993695
Nono	2.019	3.633	0.570558	0.0123721
Syn3	1.566	3.87	0.126609	0.0650806
Acad9		0.001
Rps6	9.837	5.113	1.30652e-09	2.12814e-07
Atp1b1	4.873	8.851	0.00262313	0.00425321
Napa	1.318	0.829	0.99736	1
Mapre2	5.85	4.312	4.52519e-08	7.40697e-07
Mybbp1a	27.884	25.933	0.00116562	0.000138315
Slc25a11	1000	7.811
Krt19	0.248	0.64	0.00465061
Prrc2a	8.155	12.747	0.000732548	0.000131193
Add2	5.127	4.767	1.73898e-06	9.62083e-07
Rps13	8.653	5.132	2.0963e-05	0.000283091
Otub1	2.066	2.009	0.0238419	0.0269279
Gsk3a	5.496	3.519	0.0215437	0.0211984
Ndufs2		5.049
Rpl27	20.107	7.015	0.00678468	0.115366
Capzb	5.272	3.888	8.7885e-09	1.62361e-07
Pak1	1.705	0.64	0.939797	0.992961
Hcn2	2.743	2.528	0.0167191	0.00775765
Dync1li2	5.314	2.721	0.00520571	0.370611
Hsd17b10
Uchl1	2.193	2.897	0.991355	0.21966
Elp1	9.599	11.532	6.30109e-07	2.59885e-07
H1-4	6.607	2.171	0.0448319	0.188774
Igf2bp1	4.264	4.606	0.00113491	0.00246237
Arhgap44	66.709	157.59	3.37351e-08	4.91469e-09
Gna11	3.366	3.959	0.11975	0.00515444
Syncrip	7.462	4.88	0.0541965	0.0928028
Fdps	6.901	5.735	1.71933e-05	0.000109623
Wdr1	3.995	10.023	0.0140333	1.40953e-05
Hsd17b4	1.124	1.55	0.994996	0.921419
Rab3b	12.31	7.861	2.7403e-06	1.78172e-05
Ran	3.785	3.872	0.000121564	0.000186852
Slc12a5	1.256	6.399	0.737255	0.0339403
Gnai3	5.112	5.687	0.0277232	0.0068281
Rpl5	10.782	8.397	9.49864e-07	1.07647e-06
Gnaz	4.853	5.031	0.0130388	0.0396335
Rpl13	8.722	3.894	2.7342e-07	3.65542e-05
Lrp1	1.66	1.68	0.7078	0.807755
Prkca	24.037	26.883	7.12225e-06	5.76057e-06
Rab1b	2.858	5.19	0.00559574	0.00100209
Nop58	12.813	2.286	2.31829e-05	0.0899518
Gak	2.103	2.353	0.174288	0.291341
Pde2a	8.544	5.93	1.65699e-06	6.94057e-05
Ncdn	2.585	2.282	0.00675284	0.0807126
Prpf19	6.001	5.325	1.49125e-05	0.000102554
Wdr7	8.444	4.152	0.000776005	0.00740191
Rps7	3.376	1.721	0.200584	0.92012
Ppia	1.663	1.884	0.990132	0.917477
Gnai1	2.511	2.606	0.00329764	0.00510648
Gpi	1.278	0.724	1	0.9994
Sec22b	6.56	2.717	0.000227543	0.0271812
Nedd4	6.07	3.101	0.000238942	0.00349154
Hp1bp3	18.571	8.288	2.42502e-08	1.30138e-06
Mbp	1.173	1.429	0.999842	0.999998
Homer1	7.697	2.48	0.197089	0.580374
Ppp1ca	5.049	3.533	0.000212637	0.000574877
Afp	1.175	2.415	0.999974	0.973274
Stmn1	2.086	2.4	0.91055	0.807434
Dlg3	6.855	1.376	0.151974	0.996299
Ndufa10		1000
Rab18	7.022	5.516	4.4682e-07	3.53353e-06
Ilf2	10.118	4.424	1.58387e-05	0.00285433
Mapk1	5.427	2.475	0.0271862	0.14036
Rpl14	13.156	4.824	1.02809e-09	2.34828e-06
Anxa6	4.275	4.226	6.21179e-05	0.000614513
Phyhipl	4.487	1.279	0.231603	0.999513
Trappc2b	221.031	1.053	9.31046e-06	0.989404
Elavl1	5.203	5.011	0.000341848	0.00033988
Septin8
Rars1	5.581	6.263	0.000329134	0.000165149
Eif3i	4.213	5.582	0.0183693	0.00207427
Cdc5l	4.788	3.382	0.00587892	0.0363266
Idh3g		0.001
Sv2a	0.995	1.094	1	0.999145
Hsph1	35.719	5.409	1.61179e-10	3.10039e-06
Ndrg1	3.615	3.271	0.044362	0.0299916
Psmd2	5.095	5.112	6.76578e-08	3.41315e-08
Ctnnb1	2.361	4.873	0.386022	0.207911
Vdac2	1.537	5.48	0.216976	0.000772618
Dynll1	133.624	1000	0.000238594
Ppib	2.309	5.221	0.274506	0.569742
Ehd3	3.639	3.85		0.509528
Twf1	7.718	4.888	0.000254212	0.187639
Fbl	54.961	6.588	3.58853e-05	0.00938354
Prdx2	2.039	1.791	0.248161	0.584895
Ptprs	3.323	13.799		0.000751752
	3.371	2.427	0.033688	0.109742
Rab10	37.665	8.492	0.00248639	0.0273055
Atl1	9.415	5.232	4.7458e-05	0.000191174
Ccdc50	100.977	1000	4.9456e-12
Dynll2	56.466	60.061	2.06114e-07
Rab35	3.523	7.824	0.400152	0.147864
Pc	1.973	1.703	0.186779
Agap2	7.508	5.77	0.000452895	0.00997763
Rab3c	4.499	4.33	9.85492e-05	4.01535e-05
Aldh2	1000	1000
Ahcyl1	6.344	9.11	0.00363917	0.00689575
Gad2	34.074	8.085	1.14715e-09	1.49546e-07
Brsk1	1.968	4.474	0.524545	0.14679
Dstn	6.206	5.009	0.00253229	0.00349708
Myl6	5.96	2.617	0.305242	0.472509
Iqsec1	68.843	50.915	1.15623e-09	2.15316e-08
Tars1	30.702	30.263	1.32275e-11	1.85407e-11
Ptma	1.776	1.404	1	0.998813
Copb2	10.715	5.398	2.28555e-05	0.000341764
Dctn4	50.277	5.108	4.99771e-09	0.000429458
Rasgrp2	3.667	4.456	0.0130809	0.0335559
Ckmt1	3.316	3.294	0.14846	0.14755
Tpm3	0.917	0.663	0.999999	0.999912
Ppp1cc	2.766	3.404	0.262972	0.143919
Rps20	3.855	3.627	0.000599056	0.0019952
Slc25a22	0.001	3.425		0.000113339
Rpn2	5.518	4.992	0.0484287	0.00473452
Pak2	0.633	1.562	1	0.995996
Cpe	5.728	6.148	0.00531773	0.0318234
Rab5a	7.289	5.712	3.35283e-07	1.01447e-06
Hspa1a	0.001	1.97
Ykt6	1.028	1.545	0.925993	0.965673
Tpp2	3.123	6.703	0.00163534	2.34944e-06
Rhoa	4.351	7.782	5.84471e-09	1.59919e-10
Ppfia4	11.252	36.334	7.66566e-06	1.06642e-07
Rpl30	6.254	7.601	7.33498e-07	2.58216e-07
Tf	0.985	0.519	0.999186	0.995359
Strap	10.935	4.635	4.69231e-06	0.000174587
Stx1b	2.156	2.059	0.1051	0.504812
Capza2	4.537	4.983	0.000794642	0.0177262
Maoa	4.757	9.671
Srsf6	16.405	15.155	6.33618e-07	9.01093e-07
Tsnax	84.468	26.194	4.04675e-05	0.00117214
Wars1	8.349	4.86	9.92895e-05	0.000674113
Park7	2.512	4.481	0.841214	0.00855384
Tanc2	2.445	5.708	0.982546	0.147787
Rpl8	9.954	3.048	5.97233e-10	2.19464e-05
Sar1b	1.363	2.222	0.250808	0.741542
H1-5	6.887	0.744	0.793607	1
Rpl24	24.799	5.493	7.656e-08	0.000181732
Psmc2	4.355	5.774	9.29898e-06	1.04847e-06
Opa1	0.001	2.183
Rpl23	7.329	5.475	3.73205e-07	1.44892e-05
Ddx21	26.271	4.242	1.85726e-06	0.000511491
Rala	2.097	5.679	0.21258	7.55463e-05
Cdc42bpb	6.153	2.69	0.0129123	0.261781
Actr2	1.059	6.604	0.660858	1.39505e-05
Pfn2	6.259	3.87	0.0626457	0.21534
Rps27	6.39	6.746	8.77555e-06	2.93316e-05
Eif3d	21.137	8.922	2.87144e-05	0.00010534
Vdac3	2.833	6.745	0.545041	0.0267788
Tecr	6.99	6.232	2.55753e-05	9.1907e-05
Rack1	7.77	7.008	2.04251e-08	8.25057e-08
Atp1b2	3.155	12.199	0.00120232	1.39523e-05
Pacs1	4.043	4.056	0.0251209	0.0818894
Arhgef7	2.806	2.245	0.0384384	0.251622
Gstp1	2.722	2.632	0.875419	0.5615
Krt7	9.43	3.62	0.00413481	0.043796
Gprasp1	6.508	6.63	0.00114701	0.00211061
Gnas	4.077	5.887	0.000495349	0.000908087
Trim3	7.752	6.332	0.00216976	0.00894004
Pafah1b2	0.826	1.368	0.999612	0.999696
Rap1b	4.945	7.085	3.23215e-06	6.08181e-07
Gars1	2.812	3.946	1.39116e-05	4.57759e-06
Fcgr3a	2.116	0.886	0.302568	0.999996
Rps23	10.225	4.229	8.07669e-08	3.93604e-05
Bzw2	2.849	2.291	0.615545	0.867671
Nme2	2.284	2.624	0.860753	0.289728
Rac1	4.161	6.199	5.14627e-06	3.38845e-07
Mthfd1	0.773	0.763	0.900441	0.916046
Exoc4	6.628	7.575	0.015507	0.0648503
Fh	7.478	1000	0.000847818
Rpsa	2.778	2.663	0.0023886	0.0306932
Etf1	3.086	3.128	0.430006	0.736558
Arpc1a	5.267	9.322	0.000326733	2.08684e-06
Gstm1	2.365	3.958	0.00218181	3.09999e-05
Prdx1	1.871	1.666	0.0257882	0.239317
Sirt2	3.158	0.704	0.717801	0.996175
Rps19	3.151	2.005	0.632125	0.686776
Tmpo	1000	1000
Pcyt2	489.376	12.404
Csnk1d	5.595	8.332	0.00369847	0.00118025
Pih1d1	33.105	1000
Gda	4.842	3.539	0.0283958
Myl12b	9.604	7.429	0.493694	0.479496
Cdc42	2.71	6.369	0.000687974	3.43445e-06
Akr1a1	5.225	4.1	0.0175455	0.0470528
Pebp1	1.163	1.102	0.99996	0.999774
Ube2n	1.903	1.46	0.390406	0.809012
Ppp2r2a	8.386	4.655	4.80213e-10	5.51177e-08
Farsa	4.529	3.989	0.00492161	0.00851574
Pafah1b3	3.478	2.445	3.39027e-05	0.00622846
Gnb2	3.508	3.944	1.06713e-05	1.78176e-05
Uso1	0.735	1.213	0.840953	0.99952
Fga	5.226	3.678	0.0813351	0.172091
Col1a1	1000	5.826		0.00201234
Rpl38	4.913	3.465	0.0422612	0.170046
Taldo1	3.579	3.462	0.000123604	0.000626084
Copg2	9.249	1.803	0.130385	0.99
Itpa	9.056	8.431	0.0204697	0.0295341
Atp6v1e1	3.306	3.165	0.0594175	0.0101373
Uba52	2.397	2.851	0.00679384	0.00332983
Fyn	3.515	4.109	0.32404	0.175551
Mark2	2.735	15.348	0.382577	0.00330995
Cdkn2aip	3.43	4.962	0.201918
Srprb	10.982	3.965	0.0255594	0.528823
Puf60	4.261	2.202	0.0723058	0.539139
Nptn	0.001	1000
Ezr	2.173	5.607	0.995208	0.0236465
Prep	1000	13.816		0.00118019
Rab8b	1000	1000
Fmr1	7.667	8.986	0.00190025	0.000300449
Psmd11	5.302	5.079	0.00103016	0.000947292
Cmtr1	65.176	1000	0.000212938
Rpl26	11.165	6.748	7.56043e-11	2.55149e-09
	6.32	1.273	3.87282e-05	0.931466
Pfkl	6.514	5.782	0.00456839	0.0123357
Znf423	85.045	8.257	2.24784e-05	0.0202121
Vsnl1	1.203	1.661	0.848006	0.780921
Uqcrfs1	1000	12.38
Aco1	1.502	4.029	0.98878	0.000365139
Pitpna	6.793	1.149		0.998456
Sod1	0.813	1.667	1	1
Sfxn1		4.796
Pa2g4	2.003	1.501	0.00453615	0.0630225
	1000	1000
Ctsd	1.615	1.721	0.870712	0.0652515
Cnrip1	2.464	3.88	0.040774	0.00935488
Prkce	6.329	3.903	2.8165e-05	0.00015876
Caskin1	1.928	3.458	0.896588	0.485021
Cycs	2.721	4.563	0.759972	0.327659
Prkar2a	3.933	3.615	0.0010964	0.000241503
Arfgap2	1.931	2.222	0.297273	0.682236
Pgrmc1	2.97	2.634	0.0485457	0.258277
Atp6v0a1	2.416	3.335	0.940158	0.637208
Lyar	5.208	4.063	0.00895697	0.0348136
Hint1	4.181	6.009	0.027909	0.00225819
Rpl18a	11.488	6.696	0.000524252	0.00946372
Pip4k2b	5.538	3.687	0.000328534	0.0189966
Atp2c1	46.585	1.83	3.72918e-05	0.460747
Capza1	3.219	2.327	0.000574229	0.140969
Gria2	1.669	1.874
Csnk2a1	5.753	3.803	0.063861	0.187589
Stmn2	3.281	2.063	0.0637013	0.222935
Ap1m1	3.742	4.472	6.33614e-05	7.04178e-06
Flnc	4.749	0.737	0.337493
Tkt	1.759	1.716	0.999977	0.973795
Qdpr	3.928	4.449	6.13829e-05	0.000633516
Tst	0.001	18.121		1.18643e-06
Metap2	15.454	8.574	3.69792e-09	2.74477e-07
Wasf1	7.901	3.606	0.000314986	0.0267831
Magi1	27.617	24.63	3.31637e-06
Usp10	3.364	1.298	0.273611	0.927662
Spast	2.275	3.455	0.486766	0.677705
Bag6	0.712	2.979	0.999928	0.77337
Marcksl1	1.057	1.212	0.997873	1
Dhx30	8.06	6.124	7.91299e-05	0.000609404
Blmh	2.366	1.443	0.105541	0.907741
Ago2	2.81	3.629	0.0774776	0.175271
H2az1	9.724	3.554
Rab4a	4.451	1.614	0.0845196	0.968772
Rps27l	12.78	6.409	6.19439e-06	5.77106e-05
Mast1	2.324	5.398	0.953408	0.0617388
Gpm6a	1.938	2.439	0.710871	0.59501
Rpl27a	7.586	3.3	5.04505e-05	0.00467556
Brsk2	3.405	1.444	0.0413164	0.710792
Abat
Arfgef1	1000	24.398
Snrpb	7.887	1.88	0.0131452	0.626046
Palm	0.821	0.702	0.888414	0.999546
Prps1	3.979	5.08	3.65432e-08	6.62182e-09
Ptbp2	185.296	79.174	6.88512e-08	1.14139e-07
Mapk3	3.355	6.906	0.849482	0.0528777
Ddah2	2.3	3.269	0.733602	0.158897
Fnbp1l	3.316	2.879	0.0195878	0.0087315
Ssb	14.693	6.165	0.000483056	0.0194554
Rps15a	6.393	5.918	0.00119884	0.0018463
Apeh	45.538	19.839
Dlg2	3.328	3.837	0.123642	0.05757
Rnmt	3.698	2.205	0.00978505	0.101473
Suclg1	1000	1000
Celf2	3.129	6.784	0.0122172	0.000107803
Dnmt1	14.012	7.608	0.000170091	0.00107379
Nova1	1.08	1.669	0.968775	0.0668906
Plec	1.546	0.322	0.998012	0.627464
Tomm22
Rps25	45.448	22.595	6.30296e-12	6.68722e-11
Psmc4	2.782	2.814	2.33431e-06	4.00468e-06
Camsap1	3.779	2.55	0.0374188	0.329544
Aarsd1	1000	14.294		0.000832984
Rtn3	1.808	2.171	0.315369	0.375987
L1cam	0.812	1.121	0.987297	0.99995
Nln	4.135	2.224	0.00939931	0.76718
Cnksr2	3.654	27.668	0.780603	0.00218505
Kcnj6	8.857	49.725
Xpo1	1.967	2.174	0.0778327	0.195197
Ppp1r7	5.792	8.331		0.00138986
Arl1	2.321	2.44	0.0346578	0.567647
Pclo	2.197	7.938	0.83765	0.0228017
Afap1	8.418	10.487	0.000654689	0.0007761
Dpp3	2.042	6.976	0.469515	0.00147543
Hyou1	1.141	2.067
Slc7a5	4.032	3.436	0.102242	0.0125339
Src	5.664	4.749	4.13928e-05	6.25595e-05
Ahi1	3.23	3.772	0.000489099	0.00337722
Arhgdia	4.484	3.671	0.123592	0.631318
Cxadr	0.81	0.62	0.999828	0.999986
Srsf2	7.04	5.704	0.00525488	0.0130024
Cds2	6.939	5.984	0.0167219	0.00505818
Vamp2	1.542	2.166	0.718876	0.801521
Agfg1	1.409	1.56	0.743408	0.961555
Uggt1	0.765	2.945		0.221002
Aldh1b1
Dnaja1	7.457	5.367	6.24556e-10	2.33532e-08
Rps28	3.004	2.614	0.0013216	0.00335773
Tmed10	0.54	0.578	0.105995	0.294647
Ttr	1.692	0.504	0.998745	0.999997
Ryr2	1000	1000
Cask	4.014	5.758	0.00355831	0.000148848
Atp6v1c1	6.779	4.121	0.000335864	0.0028698
Nap1l4	3.156	3.393	0.0602785	0.162644
C4	543.894	204.642		1.64927e-09
Bzw1	1.644	0.702	0.985539	0.999999
Ptpn23	0.579	1.397	0.766947	0.909028
Eif3g	1.842	3.306	0.977894	0.306605
Map2k2	33.793	22.697	0.00170569	0.00559673
Ctbp1	5.242	2.398	0.0229234	0.797339
Mink1	5.576	4.371	0.00146627	0.0079168
Syt5	1000	1000
Sfxn5
Nsfl1c	0.608	0.927	1	0.999997
Fgb	1.382	1.131	0.976699	1
Dynlrb1	7.884	5.216	0.137546	0.0657339
Exoc8	17.581	5.582	0.0062808	0.093875
Slc25a1	1000	2.021		0.256483
Rpl19	4.424	2.659	0.00222481	0.0421942
Map2k1	1.77	4.436	0.966668	0.0183015
Csde1	5.331	5.032	0.000580741	0.00109619
Ruvbl1	9.627	3.103	1.50477e-05	0.0471013
Ank3	9.13	9.616	0.00301071	0.00111776
Atp5pd	0.535	0.824	0.315111	0.937633
Cyth2	4.965	6.546	0.00444779	0.00256127
Trim2	3.863	3.382	0.0122509	0.0578031
Eif3h	2.401	1.003	0.639167	1
Fads2	30.006	8.887	0.000181286	0.00305348
Ncbp1	14.083	3.01	0.0152374
Rps26	19.018	7.952	8.82798e-08	5.51079e-06
Nrxn1	3.003	2.332		0.0330161
P4hb	1.203	2.789	0.939522	0.859233
Stx1a	0.482	2.047	0.990671	0.839062
Pdap1	10.798	9.377	0.00277591	0.00543696
Hmgcs1	1.402	1.814	0.418179	0.195955
Tpi1	4.135	2.791	0.0488596	0.0465829
Slc27a1	35.275	25.42	3.74528e-08	4.57173e-08
Slc6a1		1000
Pdia4	0.001	1000
Copg1	1.782	2.04	0.504455	0.571191
Serpinh1	2.553	3.173	0.0172183	0.0142619
Rpl21	10.41	4.454	7.74231e-09	3.56665e-06
Clip2	2.158	2.149	0.0920261	0.152719
Rpl11	8.491	6.337	0.000339944	0.00134742
Phax	1000	1000
Ctsb		2.416		0.0996802
Chtop	8.737	3.396	4.27006e-06	0.000402612
Stmn3	5.252	4.155	0.396356	0.776963
Vipas39	39.322	12.563	8.84498e-06	5.47396e-05
Oga	2.045	5.21	0.887975	0.0277547
Impa1	2.82	2.903	0.000521772	0.000120321
Ndufa5	1000
Rps17	3.806	3.191	2.01611e-06	3.00909e-05
Ptn	8.681	1.533	0.0970789	0.984665
Psma6	2.317	1.767	0.392832	0.674065
Psmd1	3.298	1.354	0.242087	0.995225
Mdh1	0.956	1.637	0.998072	0.902628
Pgam5	1000
Eloc	3.798	3.143	0.00131963	0.00351864
Plcg1	66.874	13.885	2.19246e-06	8.52085e-05
Gpd2
Plaa	5.538	2.442	0.0157204	0.163742
Hcfc1	2.619	2.087	0.202548	0.61054
Rpl35a	13.601	7.027	1.23494e-09	1.44671e-07
Snu13	6.769	1.825	0.000416247	0.485924
Arg1	1.984	1.054	0.720766	0.99854
Txnl1	4.705	3.687	1.6113e-05	0.000727214
Thop1	2.649	1.877	0.402581	0.806048
Slc6a11	0.001	2.675		0.0322696
Gpc2	5.557	5.371	0.00130576	0.00106222
Ndufa9	2.431	0.808	0.0182547	0.99355
Pgam1	1.113	2.106	0.923329	0.0137955
Gphn	0.765	0.861	0.997871	1
Cirbp	2.581	1.076	0.41073	0.999992
Psmc1	5.101	10.924	9.76161e-06	6.70796e-08
Hspe1	0.001	0.001
Fgg	1.798	1.262	0.949052	0.993354
Gnb5	8.571	16.824		9.97054e-05
Zfr	7.519	6.846	0.00593518	0.00498234
Ppp1r12a	5.308	1.217	0.127344	0.931343
Clta	1.645	2.639	0.490159	0.0233492
Sarm1	3.149	1.961	0.00655932	0.435944
Bpnt1	1.622	1.652	0.00634465	0.00991648
Rbm8a	9.78		0.0995923
Cul3	1.641	1.225	0.916522	1
Rpl35	5.102	1.791	0.00026469	0.457628
Cat	1.561	0.958	0.994959	0.845387
Ndrg3	6.445	3.001	3.4074e-05	0.018611
H1-1	3.546	0.808	0.0393882
Fabp7	1.367	1.889	0.985859	0.972085
Ppp2cb	6.909	3.734	0.000356877	0.0166075
Hnrnpd	5.063	4.622	0.00082551	0.000853209
Phgdh	3.906	2.437	0.00292455	0.0844321
Rnps1	63.721	1000
Nes	2.314	2.66	0.000316629	0.000170406
Psma1	2.183	1.853	0.625191	0.851491
Khdrbs1	6.696	5.462	0.000163801	0.000298342
Tra2b	13.102	8.895	0.0132315
Scfd1	2.535	1.319	0.825253	0.999997
Tgm1	0.468	0.449	0.706954	0.428447
Cdk5	4.769	2.722	0.0486507	0.664733
Hdac1	7.959	5.639	1.71551e-09	1.2135e-08
Set	2.625	0.803	0.961363	1
C1qc	83.327	197.871	9.30888e-09	4.06893e-10
Eif5a	3.994	2.709	0.224805	0.450396
Hnrnpdl	6.605	3.762	0.000696152	0.00309022
Cul5	2.866	1.917	0.144471	0.619551
Pcyox1	1000	1000
Csnk1a1	3.456	4.834	9.84034e-05	3.40287e-05
Slc8a2
Ddost	0.669	4.132		0.0710826
Cyp51a1	2.072	3.953	0.754598	0.709728
Kif1b	0.001
Apc	6.795	4.866	0.000109338
Ampd2	1.004	5.397	0.987708	0.000834939
Nceh1
Sirt5	3.955	4.673	0.244099	0.0610358
Myh6	1000	1000
Fubp1	1.051	0.976	0.999638	1
Dhx36	7.75	9.098	0.000484485	0.000320674
Crat
Adgrl1	1.626	6.561		0.0137101
Fkbp4	3.77	1.432	0.154333	0.919479
Mapre3	3.184	1.904	0.369178	0.764233
Rplp1	1000
Atad1	0.001	10.656
Madd	0.001	3.61		0.0805089
Ubr4	7.265	2.753	0.0172707	0.411867
Tmem33	11.608	5.669	0.0357017	0.270084
Mpc2		1000
Edc4	2.067	2.174	0.146443	0.139186
Rpl36a	16.887	4.609	5.68517e-08	3.26864e-05
Safb	11.371	10.034	0.155227
Rpl28	9.47	3.885	5.81161e-05	0.00637728
Pak5	6.682	8.949	0.0157711	0.024352
Acsl4	3.937	4.336		0.0260972
Gstm7	1.853	0.935	0.676944
Map1lc3a	2.243	2.661	0.153741	0.601504
Fabp5	1.312	1.383	0.9977	0.992904
Shtn1	2.412	1.283	0.999939	0.998956
Sccpdh	5.348	10.918	0.00188337	1.04632e-05
Rpl32	5.268	3.508	4.48271e-07	0.000209201
Efhd2	13.978	1.385	0.00293481	0.994765
Acbd3	3.1	0.512	0.950906	0.815513
Syngr1	5.622	2.535		0.111762
Hcn3	1000	1000
Mob4	123.558	1.15	0.02215	1
Psmd13	4.164	3.11	3.82732e-05	0.000643517
Snap25		1.613
Srsf5	11.599	10.616	0.0121561	0.0327838
Rer1	15.516	6.205	0.0111286	0.031465
Srr	1.227	1.939	0.430937	0.540923
Slc3a2	1.689	2.031	0.169165	0.430515
Psma7	1.903	1.63	0.544331	0.852308
Pycr3	1.073	2.619	0.989031	0.915788
Snapin	0.001	0.001
Emc2	4.296	0.001	0.083234
Hsdl1		5.51		1.22317e-06
Kif3c	7.924	6.415	4.28996e-06	1.4341e-05
Crip2	2.518	2.679	0.311184	0.415904
Kpnb1	2.1	1.701	0.956891	0.827534
Hmgb1	2.508	1.801	0.999758	0.99974
Aldh4a1	40.96	60.207	1.80987e-08	5.84152e-09
Mri1	1.602	13.941	0.420254	0.000206644
Capn2		2.193		0.0939412
Pspc1	3.739	5.1	0.357141	0.109966
Arhgap35	1.601	2.021	0.677637	0.16821
Gna13	4.344	2.781
Mtco2	2.875	24.408		0.000102621
Dlgap4	1000	1000
Ppme1	2.979	2.989	0.127605	0.21625
Negr1	0.297	1.169	0.92412	0.999796
C1qbp	1000
Septin2	10.432	5.601		0.0713913
Strbp	6.623	3.656	6.06995e-05	0.00115913
Grb2	12.558	3.395	5.80862e-08	6.51794e-05
Fth1	1.347	0.716	0.999967	0.761291
Vps29	5.999	5.913	0.00216968	0.00561857
	4.789	5.789	0.0105551	0.000973739
Col1a2	1.327	1.627	1	0.999993
Erc2	10.07	7.007	0.00270866
Eloa	12.053	9.556	0.000940256	0.00173348
Acsl6	2.129	5.16	0.19859	0.0766955
Ppp2r5b	6.6	8.185	0.00906619	0.000379844
Hal	1.711	1.694	0.308983	0.575178
Ak1	3.687	1.862	0.0220266	0.415399
Psmc3	6.801	4.722	0.0272385	0.0512969
Abr	2.344	1.934	0.160346	0.461536
Usp7	4.853	1000
Snx3	3.055	1.604	0.0313449	0.686558
Atp5f1d	0.94	1.732	0.999988	0.975752
Acaca	9.492	5.46	0.00301064	0.0202444
Pip4k2a	4.567	3.301	0.000213644	0.00328523
Smc1a	3.121	5.396	0.000530227	3.99336e-06
Acp1	4.035	1000
Krt27	0.806	0.752	0.999653	0.997739
Synj1	3.908	3.87	0.00829145	8.92033e-05
Tmod2	2.922	1.865	0.607724	0.981707
Cisd1		2.884
Smpd3	2.886	4.537	0.0251294	0.0036691
Atp5me	1000
Ahcy	1.949	0.471		0.264318
Khdrbs3	3.287	5.796	0.00734517	0.00130326
Mpp2	2.864	2.8		0.234661
Pdcd6ip	4.249	2.013	0.0565087	0.685224
Dync1i1	13.12	2.95	0.000222045	0.114497
Brox	2.803	2.573	0.355647	0.673591
Gkap1	6.509	5.127	0.00010517	0.000763206
Plppr3	2.65	13.22		0.00514977
Tpm4	3.176
Ptprz1	1.743	1.479	0.888728	0.999967
Psma5	3.889	2.832	0.0157719	0.0649817
Psd	4.287	6.67	0.00197963	2.62583e-05
Emd	5.098	2.37	0.0100846	0.375306
Psma4	1.389	1.361	0.826419	0.987382
Dkc1	15.212	1.989		0.414581
Gabrb2	9.012	2.967
H3-3b	3.648	4.351	0.002316	7.05809e-05
F2	149.077	1000
Dad1	2.946	1.677	0.00682436	0.208633
Ddb1	2.553	5.802	0.167605	0.000701057
Gabrb3	3.236	3.654	0.343482	0.242908
Atg9a	1000	48.928		0.000448678
Cdk9	1.424	2.049	0.777844
Pld3	10.604	6.46		2.86179e-06
Psmb4	1.581	1.674	0.930867	0.943069
Nudc	3.291	0.299	0.813643	0.879931
Kcnab2	1000	1000
Ptpn11	4.33	2.457	0.206335	0.448359
Rbm4b	2.878	3.274	0.00173407	0.00344855
Tpr	9.723	8.653	0.00945342
Cndp2	7.239	6.38	0.000139044	0.000604517
Dnmt3a
Mtpn	2.991	3.895	0.916503	0.499446
Psmb6	2.108	2.164	0.348254	0.0894949
Abcd3	13.477	7.449	0.002978	0.0298535
Yif1b	17.905	4.658	1.76109e-05	0.0114105
Map1lc3b	2.84	1.785	0.833626	0.981614
Chd5	15.705	4.999	4.37903e-07	0.00097317
Magoh	5.911	1.364	0.0203256
Cmpk1	1.608	1.013	0.996398	0.992023
Gabra1	0.979	2.011		0.49426
Rpl34	9.67	4.564	6.51498e-05	0.00380668
Wdr18	5.345	10.4	0.00209005	0.000757294
Glrx3	1.573	1.367	0.21867	0.759454
Eif4e	1.819	4.155	0.0389032	0.00136108
Aars1	2.618	3.948	0.0269572	0.000169027
Sart1	6.452	1.733	0.0519752	0.715566
Acsbg1	1000	1000
Pacsin1	0.829	1000
Aifm1
Ctnnd2	4.627	6.713
St13	1.536	1.099	1	0.999794
Tfrc	7.799	19.269		0.00191109
Rab21	5.173	6.592	0.00895001	0.0111979
Syp	2.309	2.186	0.329163	0.121586
Pgm1	1.359	1.179	0.963076	0.990305
Abi1	5.535	3.14	0.000464033	0.0535784
Lss		17.56
Prpf6	9.781	0.001
Kras	9.289	9.372		0.171256
Glyr1
Flot1	0.641	4.295		0.0038336
Amph	0.001	0.936		0.999993
Nmt1	7.2	4.97	1.06872e-06	1.49803e-05
Rpl31	5.862	4.382	1.4532e-06	2.24062e-05
Nlgn3	6.151	3.603	0.0162263	0.0732906
Scaf4	3.27
Cbr1	8.666	4.999	0.00245542	0.00666309
Pdxp	1000	1000
Cox7a2
Sub1	7.883	1.067	0.000882528	0.998769
Pgls	2.383	4.026	0.0539976	9.1349e-05
Map1s	7.002	6.874	0.0366998	0.0418465
Sars1	14.502	16.275	2.74298e-11	2.12957e-11
Neo1	1.271	1.948	0.891644	0.165358
G6pdx	6.493	4.054	0.000712628	0.0172009
Yars1	14.942	1000
Slc25a20		1000
Arfgef2	1000	1000
Git1	2.562	7.632	0.0377422	0.00296184
Psmb5	1.62	1.007	0.998757	0.999868
Cnbp	4.655	3.626	0.000861912	0.00549346
Jakmip1	4.29	2.041	0.0228102	0.606048
Camlg	10.061
Lsamp	1.063	2.157	0.941455	0.344191
Cox5b	2.845	1000
Eci2	1000	1000
Rraga	3.496	2.698	0.00573318	0.178317
Rapgef2	3.967	11.886	0.0264505
Crym	1.591	2.903	0.95089	0.430135
Tsg101	1.14	1.49	0.872235	0.982668
Lypla2	22.463	3.993	4.19948e-05	0.0225347
Hprt1	0.497	1.357	0.999945	0.99998
Tprg1l	0.001	0.001
Ppp1r9b	1.072	1.407
Prmt1	16.439	19.39	0.00457011	0.000352973
Sgip1	3.159	3.6		0.0288152
Sh3gl2	3.296	1.584		0.961695
Gstm5	7.457	7.979		0.0137354
Apoe	1.686
Cttn	6.786	0.933	0.0779229	0.99947
Erlin2	2.726	1.959	0.0578644	0.220913
Ptms	2.543	1.218	0.874958	0.988871
Vcpip1	3.601	2.579	5.77814e-05	0.000410276
Psma3	2.603	1.458	0.173177	0.597169
Ppm1h	1.372	1.307	0.983673	0.923195
Hras	3.814	5.101	0.00121936	0.00318343
Cyth3	1000	1000
Atp5mf
Ogt	3.128	1.223	0.262518	0.997622
Anp32a	1.291	1.903	0.935626	0.619444
Prune1	4.761	1.966	0.200242	0.85284
Tor1aip1	1000	1000
Irf2bpl	2.154	1.916	0.686088
Camk4	3.116	2.258	0.238329	0.420978
Necap1	1.903	1.911	0.17248	0.310436
Tax1bp1	1000	1000
Pelo	7.793	5.094	9.47154e-05	0.000630021
Rnpep	3.164	4.865	2.63436e-05	1.11534e-07
Gpc1	2.523	7.902	0.201622
Agps	0.001	1000
Pex5l	10.13	1000
Map4k3	3.236	6.599	0.117584	0.0722573
Ap3m2	5.61	5.113	0.000740874	0.00105838
Tomm70
Got1	1.261	1.987	0.999915	0.792648
Gps1	0.922	8.406	0.999995	0.099393
Vps33b	1000	1000
Fhl1	4.483	4.803	9.60105e-05	4.94922e-06
Rheb	7.588	5.091	0.0263593	0.0546893
Erc1	1.015	1.429	0.993684	0.786373
Evl	5.327	2.156		0.94158
Acsl1	3.26	1.53	0.155051
Plxna3	3.083	3.986	0.49356	0.453751
Adrm1	4.099	3.242	0.0107728	0.0150251
Prpsap2	4.296	3.033	0.012497	0.123695
Mogs	1000
Pdp1	0.001
Arf6	2.551	3.387	0.36309	0.118566
Rps24	28.339	5.406	1.59345e-05	0.00156319
Kcnj4	0.001	0.001
RPL37A	15.667	10.162	1.53589e-05	0.000100042
Gria1	9.5	0.001
Sumo2	2.282	2.051	0.756701	1
Ddah1	1.33	0.001	0.532335
Tdrd3	6.287	5.196	0.00722805	0.0142134
Slc8a1	2.753	3.088
Ttc3	3.304	4.262	0.0200634	0.038038
Akt1	6.904	4.147		0.124448
Eepd1	1000
Cotl1	2.057	3.835	0.012558	7.7129e-05
Gabra3	3.494	4.032
Mpst	3.785	0.001
Nf1	15.163	0.838	0.0530817
Abhd12		1000
Smarca4	5.64	3.195	0.00113893	0.0400687
Smarce1	2.555	1000	0.00452501
Blvra	1000	2.646		0.213768
Anks1b	2.089	2.992	0.812195	0.0659758
Rps12	6.696	2.701	0.00303204	0.080452
Pea15	1.499	1.716	0.968221	0.966649
Kars1	1.191	1.706	0.935417	0.770782
Dld
Tmem163	0.001
Dnajb6	4.607	1.928	2.3979e-05	0.0672662
Tagln2	1.615	2.073	0.284256	0.511813
Arvcf		1000
Gga3	4.133	1.246		0.97501
Crnkl1	4.398	4.742	0.0752542	0.17116
Tagln3	2.483	1.942	0.0144998	0.0538729
Grip1	8.378	9.6	0.000172752	0.000107253
Rpl36	13.871	2.998	1.93553e-05	0.0693229
Lonp1	1000
Rpl29	6.709	1.697	0.473689	0.987187
Prdx6	0.001	3.173		0.361265
Myo1b	13.804	11.054	1.96458e-06	1.81234e-05
Synrg	2.117	1.609
Pdpk1	4.58	2.805	0.142611	0.227226
Ntrk2	5.397	2.489	0.17409	0.774207
Atad3
Psmb1	4.014	4.178	0.28931	0.095068
Ap2s1	8.721	5.1	2.20866e-08	8.3719e-07
Sec11a	6.239	5.625	0.0334006	0.0237618
	8.636	18.006		4.31904e-05
Serpina1	1.102	0.924	0.99999
Plp1	1.579	1.521	0.999917	1
Tp53i11	5.638	4.871	0.135698	0.0439705
Casp3	2.12	1.837	0.980949	0.813244
Taok3	2.878	1.182	0.00213577	0.940089
Clu	34.098	55.2	1.75973e-07
Septin9	3.171	3.362	0.0861563	0.141666
Nop16	1000	1000
Pura	5.324	6.733	0.0210274	0.0215148
Znf22	1000	8.298
Kctd1	1000	1000
Vps52	4.786	6.815	0.000600116	0.000310456
Cops4	4.067	2.549	0.00015934	0.0400944
Taok1	0.001	4.074		8.72557e-06
Nisch	4.802	7.877		0.00590036
Dpcd	1.952	4.101	0.633539	0.151894
Fahd2
Hpca	3.038	2.839	0.733641	0.825301
Cdk12	1000	2.898		0.003617
Ryr1	2.659	1.819	0.0010498	0.236348
Gpx1	11.111	1000	0.00378226
Cdk18	4.675	6.116	0.0046518	0.00419772
Nup93	1.125	2.11	0.999948	0.91686
Wrnip1	0.214	2.051	0.909844	0.999998
Ptpn1	2.13	3.099
Psmb7	0.646	2.13	1	0.999487
Tmsb10	2.781	1.128	0.207415	0.832734
Hsd17b12	6.487	4.772	0.00122678	0.00195717
Trappc13	1000	1000
Ppm1g	5.766	3.585	0.0122908	0.0294163
Scamp1	0.001	0.001
Iqsec3	1000	1000
Rps5	3.364	3.648	0.010993	0.0545555
Rims2	1000	1000
Mif	1.358	1.964	0.850691	0.426804
Dnah12	36.874	29.69	1.7775e-08	7.94976e-08
