# Supplementary material for: Trio and CRMP2 regulate axon branching and Semaphorin3A signaling
Source: Commun Biol. 2025 Nov 25;8:1662. doi: 10.1038/s42003-025-08988-8 (PMC12647243; doi:10.1038/s42003-025-08988-8)
Supplement: Supplementary file 4 — Supplementary Data 2 [file 42003_2025_8988_MOESM4_ESM.xlsx]

## Sheet: Fig. 1D
	Input	Trio
Rep. 1	0.57	1.137
Rep. 2	0.68	3.681
Rep. 3	0.75	3.23
Rep. 4	1.34	3.29
P value	0.0149
P value summary	*
Significantly different (P < 0.05)?	Yes
One- or two-tailed P value?	Two-tailed
t, df	t=5.065, df=3
Number of pairs	4

## Sheet: Fig. 1H
	CRMP2 S522A	CRMP2 S522D
Rep. 1	0.47	0.76
Rep. 2	0.92	1.37
Rep. 3	1.19	1.54
P value	0.0282
P value summary	*
Significantly different (P < 0.05)?	Yes
One- or two-tailed P value?	Two-tailed
t, df	t=5.826, df=2
Number of pairs	3

## Sheet: Fig. 2B
	Rep. 1	Rep. 2	Rep. 3	Rep. 4
shSCR	2.15527	2.70813	1.97423	2.71567
shSCR SA	2.34915	2.93287		2.59458
shSCR SD	1.61447	1.49146	1.56179
shTrio	2.21644	2.08455	2.79221	2.55748
shTrio SA	2.17997	3.57041		3.03919
shTrio SD	2.54566	2.93358	3.16865	2.56879
ANOVA table	SS (Type III)	DF	MS	F (DFn, DFd)	P value
Interaction	1.469	2	0.7347	F (2, 15) = 5.050	P=0.0210
Row Factor	1.16	2	0.5799	F (2, 15) = 3.986	P=0.0409
Column Factor	1.421	1	1.421	F (1, 15) = 9.767	P=0.0069
Residual	2.182	15	0.1455
	Predicted (LS) mean diff.	95.00% CI of diff.	Below threshold?	Summary	Adjusted P Value
shRNA only
shSCR vs. shTrio	-0.02434	-0.5992 to 0.5505	No	ns	0.9293
CRMP2 S522A
shSCR vs. shTrio	-0.3043	-0.9681 to 0.3595	No	ns	0.344
CRMP2 S522D
shSCR vs. shTrio	-1.248	-1.869 to -0.6273	Yes	***	0.0007
shSCR
shRNA only vs. CRMP2 S522A	-0.2372	-1.019 to 0.5451	No	ns	0.8131
shRNA only vs. CRMP2 S522D	0.8324	0.05015 to 1.615	Yes	*	0.0355
CRMP2 S522A vs. CRMP2 S522D	1.07	0.2334 to 1.906	Yes	*	0.011
shTrio
shRNA only vs. CRMP2 S522A	-0.5172	-1.299 to 0.2651	No	ns	0.2616
shRNA only vs. CRMP2 S522D	-0.3915	-1.116 to 0.3327	No	ns	0.4224
CRMP2 S522A vs. CRMP2 S522D	0.1257	-0.6566 to 0.9079	No	ns	0.9648

## Sheet: Fig. 2C
	Rep. 1	Rep. 2	Rep. 3	Rep. 4
shSCR	2.32819	1.89298	1.45771	1.61976
shSCR SA	2.07513	1.90778		1.82152
shSCR SD	1.51356	1.52327	1.36069
shTrio	1.96623	1.70774	1.54014	1.47828
shTrio SA	1.8598	1.71425		1.76866
shTrio SD	1.89238	2.0799	1.92917	1.67723
ANOVA table	SS (Type III)	DF	MS	F (DFn, DFd)	P value
Interaction	0.389	2	0.1945	F (2, 15) = 4.046	P=0.0393
Row Factor	0.1019	2	0.05097	F (2, 15) = 1.060	P=0.3710
Column Factor	0.008696	1	0.008696	F (1, 15) = 0.1809	P=0.6767
Residual	0.7211	15	0.04807
	Predicted (LS) mean diff.	95.00% CI of diff.	Below threshold?	Summary	Adjusted P Value
shRNA only
shSCR vs. shTrio	0.1516	-0.1789 to 0.4820	No	ns	0.3438
CRMP2 S522A
shSCR vs. shTrio	0.1539	-0.2277 to 0.5355	No	ns	0.4035
CRMP2 S522D
shSCR vs. shTrio	-0.4288	-0.7858 to -0.07190	Yes	*	0.0217
shSCR
shRNA only vs. CRMP2 S522A	-0.1101	-0.5451 to 0.3248	No	ns	0.7909
shRNA only vs. CRMP2 S522D	0.3588	-0.07615 to 0.7938	No	ns	0.1146
CRMP2 S522A vs. CRMP2 S522D	0.469	0.003964 to 0.9340	Yes	*	0.0479
shTrio
shRNA only vs. CRMP2 S522A	-0.1078	-0.5428 to 0.3272	No	ns	0.7986
shRNA only vs. CRMP2 S522D	-0.2216	-0.6243 to 0.1811	No	ns	0.3517
CRMP2 S522A vs. CRMP2 S522D	-0.1138	-0.5487 to 0.3212	No	ns	0.7788

## Sheet: Fig. 3C
shSCR	0.003	0.00537	0.00528
shSCR - SA	0.0075	0.01107	0.0117
shSCR - SD	0.00285	0.00414	0.00453
shTrio	0.00327	0.00381	0.00522
shTrio - SA	0.00738	0.00918	0.01188
shTrio - SD	0.00696	0.00801	0.01299
ANOVA table	SS	DF	MS	F (DFn, DFd)	P value
Interaction	3.629e-05	2	1.815e-05	F (2, 12) = 4.483	P=0.0352
Row Factor	8.993e-05	2	4.496e-05	F (2, 12) = 11.11	P=0.0019
Column Factor	9.651e-06	1	9.651e-06	F (1, 12) = 2.384	P=0.1485
Residual	4.858e-05	12	4.048e-06
shRNA only	Mean Diff.	95.00% CI of diff.	Below threshold?	Summary	Adjusted P Value
shSCR vs. shTrio	0.0004767	-0.003103 to 0.004056	No	ns	0.7766
CRMP2 S522A
shSCR vs. shTrio	0.00061	-0.002969 to 0.004189	No	ns	0.7169
CRMP2 S522D
shSCR vs. shTrio	-0.00548	-0.009059 to -0.001901	Yes	**	0.0059
shSCR
shRNA only vs. CRMP2 S522A	-0.005513	-0.009896 to -0.001131	Yes	*	0.0146
shRNA only vs. CRMP2 S522D	0.0007367	-0.003646 to 0.005119	No	ns	0.896
CRMP2 S522A vs. CRMP2 S522D	0.00625	0.001867 to 0.01063	Yes	**	0.0066
shTrio
shRNA only vs. CRMP2 S522A	-0.00538	-0.009763 to -0.0009973	Yes	*	0.0169
shRNA only vs. CRMP2 S522D	-0.00522	-0.009603 to -0.0008373	Yes	*	0.0202
CRMP2 S522A vs. CRMP2 S522D	0.00016	-0.004223 to 0.004543	No	ns	0.9948

## Sheet: Fig. 3D
shSCR	2	2.83	3.1
shSCR - SA	3.45	3.94	4.19
shSCR - SD	2.14	2.67	2.29
shTrio	2.11	2.41	2.58
shTrio - SA	3.87	3.48	3.79
shTrio - SD	3.83	3.68	3.68
ANOVA table	SS	DF	MS	F (DFn, DFd)	P value
Interaction	2.493	2	1.247	F (2, 12) = 11.48	P=0.0016
Row Factor	4.966	2	2.483	F (2, 12) = 22.87	P<0.0001
Column Factor	0.4418	1	0.4418	F (1, 12) = 4.069	P=0.0666
Residual	1.303	12	0.1086
shRNA only	Mean Diff.	95.00% CI of diff.	Below threshold?	Summary	Adjusted P Value
shSCR vs. shTrio	0.2767	-0.3096 to 0.8629	No	ns	0.3241
CRMP2 S522A
shSCR vs. shTrio	0.1467	-0.4396 to 0.7329	No	ns	0.5957
CRMP2 S522D
shSCR vs. shTrio	-1.363	-1.950 to -0.7771	Yes	***	0.0003
shSCR
shRNA only vs. CRMP2 S522A	-1.217	-1.934 to -0.4989	Yes	**	0.0019
shRNA only vs. CRMP2 S522D	0.2767	-0.4411 to 0.9945	No	ns	0.574
CRMP2 S522A vs. CRMP2 S522D	1.493	0.7755 to 2.211	Yes	***	0.0003
shTrio
shRNA only vs. CRMP2 S522A	-1.347	-2.064 to -0.6289	Yes	***	0.0008
shRNA only vs. CRMP2 S522D	-1.363	-2.081 to -0.6455	Yes	***	0.0007
CRMP2 S522A vs. CRMP2 S522D	-0.01667	-0.7345 to 0.7011	No	ns	0.9979

## Sheet: Fig. 3E
shSCR	432	607	467
shSCR - SA	383	508	598
shSCR - SD	510	630	565
shTrio	539	528	340
shTrio - SA	466	501	580
shTrio - SD	486	525	785
ANOVA table	SS	DF	MS	F (DFn, DFd)	P value
Interaction	3267	2	1634	F (2, 12) = 0.1463	P=0.8654
Row Factor	31247	2	15624	F (2, 12) = 1.399	P=0.2843
Column Factor	102.7	1	102.7	F (1, 12) = 0.009201	P=0.9252
Residual	133977	12	11165

## Sheet: Fig. 4C
	shSCR	shTrio	shTrio + WT	shTrio + KM	shTrio + LE	shTrio + KM/LE
Rep. 1	0.0108	0.0188	0.0081	0.0214	0.0115	0.019
Rep. 2	0.0089	0.015	0.0094	0.0172	0.009	0.0258
Rep. 3	0.0105	0.0173	0.009	0.0201	0.0098	0.0271
ANOVA table	SS	DF	MS	F (DFn, DFd)	P value
Treatment (between columns)	0.0005823	5	0.0001165	F (5, 12) = 22.89	P<0.0001
Residual (within columns)	6.105e-05	12	5.088e-06
Total	0.0006434	17
Dunnett's multiple comparisons test	Mean Diff.	95.00% CI of diff.	Below threshold?	Summary	Adjusted P Value	A-?
shSCR vs. shTrio	-0.0068	-0.01214 to -0.001457	Yes	*	0.0123	B	shTrio
shSCR vs. shTrio + WT	0.001233	-0.004110 to 0.006577	No	ns	0.9379	C	shTrio + WT
shSCR vs. shTrio + KM	-0.0095	-0.01484 to -0.004157	Yes	**	0.001	D	shTrio + KM
shSCR vs. shTrio + LE	-3.333e-05	-0.005377 to 0.005310	No	ns	>0.9999	E	shTrio + LE
shSCR vs. shTrio + KM/LE	-0.01407	-0.01941 to -0.008723	Yes	****	<0.0001	F	shTrio + KM/LE

## Sheet: Fig. 4E
	Rep. 1	Rep. 2	Rep. 3
shSCR	-0.154517	-0.24114	-0.16773
shSCR - SA	-0.22062	0.824793	-0.0172839
shSCR - SD	1.15464	1.49569	1.93336
shTrio	0.419793	-0.273441	-0.292204
shTrio - SA	0.562007	-0.503541	-0.518185
shTrio - SD	-1.7613	-1.30236	-0.937962
ANOVA table	SS	DF	MS	F (DFn, DFd)	P value
Interaction	7.779	2	3.89	F (2, 12) = 19.77	P=0.0002
Row Factor	0.143	2	0.0715	F (2, 12) = 0.3634	P=0.7027
Column Factor	4.717	1	4.717	F (1, 12) = 23.98	P=0.0004
Residual	2.361	12	0.1967
shRNA only	Mean Diff.	95.00% CI of diff.	Below threshold?	Summary	Adjusted P Value
shSCR vs. shTrio	-0.1392	-0.9282 to 0.6499	No	ns	0.7075
CRMP2 S522A
shSCR vs. shTrio	0.3489	-0.4402 to 1.138	No	ns	0.3544
CRMP2 S522D
shSCR vs. shTrio	2.862	2.073 to 3.651	Yes	****	<0.0001
shSCR
shRNA only vs. CRMP2 S522A	-0.3834	-1.350 to 0.5827	No	ns	0.5561
shRNA only vs. CRMP2 S522D	-1.716	-2.682 to -0.7495	Yes	**	0.0013
CRMP2 S522A vs. CRMP2 S522D	-1.332	-2.298 to -0.3661	Yes	**	0.0082
shTrio
shRNA only vs. CRMP2 S522A	0.1046	-0.8615 to 1.071	No	ns	0.9552
shRNA only vs. CRMP2 S522D	1.285	0.3191 to 2.251	Yes	*	0.0103
CRMP2 S522A vs. CRMP2 S522D	1.181	0.2145 to 2.147	Yes	*	0.0174

## Sheet: Fig. 5F
	Rep. 1	Rep. 2	Rep. 3	Rep. 4
shSCR	-0.688587	0.393565	-0.129382	1.24904
shSCR + Sema3a	-1.40629	-1.98041	-0.934145	-1.81833
shTrio	0.477743	-0.621013	-0.613101	-0.777883
shTrio + Sema3a	1.2615	1.26527	0.0104522	1.14312
shSCR + SA	-1.01608	0.212108	-1.08137	-0.190489
shSCR + SA + Sema3a	-0.292616	0.662278	0.728505	-0.0775242
shTrio + SA	0.496351	-0.440551	0.0104522	0.0515867
shTrio + SA + Sema3a	1.16798	0.508751	2.00859	0.420477
ANOVA table	SS	DF	MS	F (DFn, DFd)	P value
Interaction	11.76	3	3.919	F (3, 24) = 10.60	P=0.0001
Row Factor	6.475	3	2.158	F (3, 24) = 5.835	P=0.0038
Column Factor	0.8895	1	0.8895	F (1, 24) = 2.405	P=0.1340
Residual	8.877	24	0.3699
	Mean Diff.	95.00% CI of diff.	Below threshold?	Summary	Adjusted P Value
Veh. - Sema3A
shSCR	1.741	0.5833 to 2.899	Yes	**	0.0019
shTrio	-1.304	-2.461 to -0.1460	Yes	*	0.0228
shSCR + SA	-0.7741	-1.932 to 0.3835	No	ns	0.2973
shTrio + SA	-0.997	-2.155 to 0.1607	No	ns	0.112

[truncated: 10 more sheets: Fig. 5G, Fig. 5H, Supp. Fig. S2B, Supp. Fig. S3C, Supp. Fig. S3D, Supp. Fig. S4C, Supp. Fig. S4D, Supp. Fig. S4E, Supp. Fig. S5, Supp. Fig. S6B]
